# Supplementary material for: Delivery cost of the first public sector introduction of typhoid conjugate vaccine in Navi Mumbai, India
Source: PLOS Glob Public Health. 2023 Jan 4;3(1):e0001396. doi: 10.1371/journal.pgph.0001396 (PMC10022355; doi:10.1371/journal.pgph.0001396)
Supplement: S1 Tool — (XLSX) [file pgph.0001396.s001.xlsx]

## Sheet: Cover
																	COVERAGE
		Cover
		Typhoid Conjugate Vaccine (TCV) Delivery Costing Tool - [Country or Highest Level Name Here] (COST PROJECTION)
		Go to Table of Contents															2022	2023	2024
																Children 9 months	0.0836653	0.0836427	0.0836204
																Children 1 year - 14 years	0.95	0	0
																Total - All Target Populations	0.870518	0.0669142	0.0702412
																	COST
		Primary Developer: Winthrop Morgan, MPH
					Contact:	win@levinmorgan.com											2022	2023	2024	TOTAL
		Cover Notes:													LCU
		This is release version 1.0 Cost Projection Edition - One Vaccine Dose - 30 Level 2 areas as of October 2021														Total Cost (Financial)	1.01611e+10	8.01021e+08	8.60754e+08	1.18229e+10
		This is the USER Version														Total Cost (Economic)	4.0589e+10	2.69282e+09	2.89362e+09	4.61755e+10
		Please use Table of Contents for navigation.
		Please save often to avoid accidental loss of data.
															USD
																Total Cost (Financial)	1.01713e+07	801822	861615	1.18347e+07
																Total Cost (Economic)	4.06297e+07	2.69551e+06	2.89652e+06	4.62217e+07
		NOTE: This Version is PASSWORD PROTECTED. Please contact the developer for the password.
		License: Attribution-NonCommercial-ShareAlike 4.0 International (CC BY-NC-SA 4.0)
																	Go to Outputs Dashboard

## Sheet: Read-Me
±	Read Me
x	Typhoid Conjugate Vaccine (TCV) Delivery Costing Tool - [Country or Highest Level Name Here] (COST PROJECTION)
é	ç	è
			Go to Color Keys
			Go to Overview
			Go to Intended Users and Timing of Use
			Go to Purpose
	Color Keys
				In this tool:
					<< Peach Colored Sheet Tabs and Cells are Assumption input areas that need to be filled out first.
					<< Blue Colored Sheet Tabs are Output Sheets
					<< RED Colored Sheet Tabs are Model Navigation and Model Background Information Sheets
			Example		Color Description / Purpose
			Constant		Dark Blue Indicates ranges contain 100% constant (e.g. text/numbers).
			Formula		Black Indicates ranges contain pure formulas / output calculations.
			Mixed		Dark Green Indicates ranges contain a mixture of formulas and constants (e.g. formulas that contain embedded text or numbers).
			Check		Red Indicates operative checks - normally used as a conditional format.
			Hyperlink		Plum Underlined Indicates ranges contain hyperlinks to other ranges within the workbook or to other linked models.
			Example		Hyperlink Description / Purpose
			Go To Cover Sheet		Links Contents Sheet to Cover Sheet.
			Go To Table of Contents		Links worksheets to Contents Sheet.
			Linked Cell Text		Links worksheet ranges to other worksheet ranges in the model.
			é		Scrolls worksheet to the upper-most viewable section.
			ç		Links active worksheet to the previous visible worksheet.
			è		Links active worksheet to the next visible worksheet.
	QuickStart
				Go to the Table of Contents to Navigate your way through the tool
				Go to the Model Setup Section Instructions Sheet to Start Inputting Your Customised Labels and Preferences
				Go to the Activities Inputs Section Instructions Sheet to Start Inputting Your Assumptions about Activities
				Go to the Outputs Section to see the Results of Your Assumptions
					PLEASE DO NOT TRY TO ADD OR REMOVE COLUMNS OR ROWS! IT WILL BREAK THE TOOL!
					Please save often as you go. Keep backup copies along the way. Save a copy of the original tool before starting.
	Overview
				This tool is designed to help the user estimate the projected cost of a Typhoid Conjugate Vaccine (TCV) vaccination programme.
				The tool was commissioned by the World Health Organization and the International Vaccine Institute
				The principal developers of this model tool are Ann Levin and Winthrop Morgan of Levin & Morgan, LLC.
	Outputs
	Outputs of the cost analysis are shown in a summary sheet and dashboards, including:
			- Dashboard
			- Summary sheets
	Costs provide include:
			- Setup (First Year Only) Costs, including:
				- Planning & Preparation for Programme Introduction Costs
				- Microplanning Costs
				- Training Costs
				- Sensitisation Costs
			Setup costs are spread over the three (3) year period using annualization in the Dashboard
			- Recurrent costs, including:
				- Vaccine Procurement
				- Social Mobilisation and Communication
				- Service Delivery
				- Supervision and Monitoring
				- AEFI
				- Other Costs
			Recurrent costs are not annualized.
	Methods Applied in this Tool
				The tool follows standard practices of vaccine delivery costing (see forthcoming article Levin et al. on
				standard costing practices).
				The perspective is that of the health provider (usually the government). It does not include costs to the vaccinees
				and persons accompanying them.
				The tool is to be used for projecting the incremental costs of introducing
				typhoid conjugate vaccine in a country. Incremental costs are the value of resources that add a service/intervention or
				package of services over and beyond existing services.
				The tool also estimates both financial and economic costs. Financial costs are monetary outlays of the provider
				such as resources for training and microplanning. It does not include donated items such as vaccines.
				Economic costs include the cost of all resources used to introduce typhoid conjugate vaccines. Thus, it includes
				the opportunity costs of in-kind resources such as donated items (e.g. vaccines), volunteer time, and health
				worker salaries already purchased.
				The tool also estimates startup and recurrent costs (listed above) - i.e. startup costs are the value of resources used
				in activities such as microplanning and training; it also includes recurrent costs - i.e. value of resources that last less
				than a year. Startup costs are annualized in the tool over the three year period using straight line depreciation for
				financial costs and discounting with annualization factors for economic costs. Capital costs are not estimated in
				this version of the tool.
	Intended Users and Timing of Use
				This tool is intended for use by Technical Advisors to countries seeking to initiate a new TCV vaccination programme
				The tool is intended to be used:
				• after a strategic plan has been completed, as it will be needed to complete the Activities section of this tool.
				• before resource mobilization efforts for a specific country have been initiated, because the outputs from this tool may be useful for these efforts.
	Purpose
				This tool is designed to capture, summarize, and analyse the costs of initiating and continuing a TCV vaccination initiative within a country.
				The purpose of conducting a costing is to inform initiative leaders, donors, and stakeholders of the costs and cost drivers of such an initiative. Examples of the efforts this costing may assist include:
				• Creating a national plan investment case
				• Summarizing the country's TCV action plan
				• Developing Donor and Stakeholder messaging
				• Developing guidance and talking points for program leaders.
	Required Inputs and Recommended Data Sources
				This tool assumes that a TCV vaccination introduction strategic plan has been developed.
				The data required for the completion of this tool should be available in the strategic plan, including:
				• The activities undertaken to obtain the outputs and outcomes.
				• The corresponding outcome measures for each activity listed (not an activity measure but the output per single activity.)
				• The number of outputs per single activity
				The price and cost data required for the completion of this tool should be available from:
				• The EPI programme office responsible for implementing the initiative
				• Donors and collaborators providing assistance to the initiative
				• The ministry responsible for budgets and financing
	Instructions for Users
					Instructions for users are included throughout the tool.
					• Read instructions around the input areas
					• Red triangle on the upper right corner of an input cell indicates that help information is available as comments
	Data Sources Used in this Tool
					No data from external sources are embedded in this tool.
					Users can input sources of data (e,g, Exchange Rate) accordingly.
	Change Control and Version management
					An Issues Register, Change Control, and Version Management List is at the end of the model. This sheet is hidden for development purposes. It contains all issues identified , resolution steps taken, and resulting version change.
					Versions are numbered sequentially using asequence of two digits.
					The version is listed on the Cover sheet.
					Changes in the digits to the LEFT of the decimal indicate a Major Revision
					Changes in the digits to the RIGHT of the decimal indicate a minor revision.
					The version number is accompanied by the date (month, year) of release.
	Advanced Programming Techniques used in the Tool
					This tool is developed using standard Excel techniques.
					No macros are used in this tool.
					No VBA code is used in this tool.
					There are 22 hidden worksheets in the tool: These are for use by developers and are not for use by users.
	Limitations and Caveats of Instruments Used in the Tool
					There is a limit of 3 Geographical Levels, 10 Level 2 input areas in the tool.
					There is a limit of 2 Target Populations
					The tool is limited to a three-year time period.
					No economists were harmed during the preparation of this tool.
	Security & Protection
					Security and protection tools are used to ensure that only assumption content within a workbook is capable of being manipulated when workbook and sheet protection is used.
					Every cell in a workbook that is not an assumption cell is protected (locked) to ensure that worksheet protection can be used to protect the workbook if required.

## Sheet: TCV Background
±	Background
x	Typhoid Conjugate Vaccine (TCV) Delivery Costing Tool - [Country or Highest Level Name Here] (COST PROJECTION)
	Go to Table of Contents
é	ç		è
		This tool is for estimating the costs of introducing the Typhoid Conjugate Vaccine (TCV).

## Sheet: Contents
	Table of Contents
	Typhoid Conjugate Vaccine (TCV) Delivery Costing Tool - [Country or Highest Level Name Here] (COST PROJECTION)
	Go to Cover Sheet
é	Section & Sheet Titles															Page
	1		Outputs													16
					a.		Outputs Dashboard									17
					b.		Summary of Outputs									23
					c.		Target Populations and Coverage Summary									25
							-	Target Population - Counts - Summary (Projection)								-
							-	Target Population - Counts - Summary by Primary Grouping (Projection)								-
							-	Target Population - Counts - Summary by Secondary Grouping (Projection)								-
							-	Vaccinations Administered - Summary (Projection)								-
							-	Vaccinations Administered - Summary by Primary Grouping (Projection)								-
							-	Vaccinations Administered - Summary (Projection)								-
					d.		Calculations - Target Population Counts									27
							-	TOTAL POPULATION (COST PROJECTION)								-
							-	Children 9 months Entire Target Group Category (COST PROJECTION)								-
							-	Children 9 months Not in Use (COST PROJECTION)								-
							-	Children 1 year - 14 years Entire Target Group Category (COST PROJECTION)								-
							-	Children 1 year - 14 years Not in Use (COST PROJECTION)								-
					e.		Calculations - Coverage									39
							-	Vaccinations Administered (Projected) - Summary								-
							-	Dose 1 Coverage - Outputs - Projected								-
							-	Dose 2 Coverage - Outputs								-
							-	Vaccinations Administered (Retrospective) - Summary								-
							-	Dose 1 Coverage - Outputs - Retrospective								-
							-	Dose 2 Coverage - Outputs - Retrospective								-
					f.		Cost Projection - Outputs - Vaccine Procurement Outputs and Costs									47
							-	Vaccine Doses Procured- Projected Outputs								-
							-	Syringes Procured- Projected Outputs								-
							-	Safety Boxes Procured- Projected Outputs								-
							-	Vaccines- Projected Costs - Financial - Local Currency								-
							-	Vaccine - Projected Costs - Economic - Local Currency								-
							-	Vaccine - Projected Costs - Financial - International Currency								-
							-	Vaccine - Projected Costs - Economic - International Currency								-
							-	Syringes- Projected Costs - Financial - Local Currency								-
							-	Syringes- Projected Costs - Economic - Local Currency								-
							-	Syringes- Projected Costs - Financial - International Currency								-
							-	Syringes- Projected Costs - Economic - International Currency								-
							-	Safety Boxes- Projected Costs - Financial - Local Currency								-
							-	Safety Boxes- Projected Costs - Economic - Local Currency								-
							-	Safety Boxes- Projected Costs - Financial - International Currency								-
							-	Safety Boxes- Projected Costs - Economic - International Currency								-
					g.		Activity Costs - Summary									77
							-	Analysis - Activity Costs - Programme Planning & Preparation								-
							-	Analysis - Activity Costs - Microplanning								-
							-	Analysis - Activity Costs - Training								-
							-	Analysis - Activity Costs - Sensitisation								-
							-	Analysis - Activity Costs - Social Mobilisation and Communication								-
							-	Analysis - Activity Costs - Service Delivery								-
							-	Analysis - Activity Costs - Supervision and Monitoring								-
							-	Analysis - Activity Costs - AEFI								-
							-	Analysis - Activity Costs - OTHER								-
							-	Analysis - Exchange Rate Linked In								-
					h.		Planning and Preparation - Summary Outputs									99
							-	Program Preparation Level_1 - Cost Summary								-
							-	Program Preparation Level_1 - Summary								-
							-	Program Preparation Level 2 Activity - Cost Summary								-
							-	Program Preparation Level 2 Activity - Summary								-
							-	Plan and Prep Level 3 Activities (Grouped by Level 2) - Cost Summary								-
							-	Plan and Prep Level 3 Activities (Grouped by Level 2) - Summary								-
					i.		Microplanning - Summary Outputs									101
							-	Microplanning Level_1 - Cost Summary								-
							-	Microplanning Level_1 - Summary								-
							-	MICROPLANNING Level_2 - Cost Summary								-
							-	MICROPLANNING Level_2 - Summary								-
							-	Microplanning Level 3 Activities (Grouped by Level 2) - Cost Summary								-
							-	Microplanning Level 3 Activities (Grouped by Level 2) - Summary								-
					j.		Training - Summary Outputs									103
							-	Training Level_1 - Cost Summary								-
							-	Training Level_1 - Summary								-
							-	TRAINING Level_2_Activity - Cost Summary								-
							-	TRAINING Level_2_Activity - Summary								-
							-	Training Level 3 Activities (Grouped by Level 2) - Cost Summary								-
							-	Training Level 3 Activities (Grouped by Level 2) - Summary								-
					k.		Sensitisation - Summary Outputs									105
							-	Sensitisation Level_1 - Cost Summary								-
							-	Sensitisation Level_1 - Summary								-
							-	Sensitisation Level_2_Activity - Cost Summary								-
							-	Sensitisation Level_2_Activity - Summary								-
							-	Sensitisation Level 3 Activities (Grouped by Level 2) - Cost Summary								-
							-	Sensitisation Level 3 Activities (Grouped by Level 2) - Summary								-
					l.		Social Mobilisation and Communication - Summary Outputs									107
							-	Social Mob Comm Level_1 - Cost Summary								-
							-	Social Mob Comm Level_1 - Summary								-
							-	IEC-SOCMOB_Level_2_Activity - Cost Summary								-
							-	IEC-SOCMOB_Level_2_Activity - Summary								-
							-	IEC-Social Mob Level 3 Activities (Grouped by Level 2) - Cost Summary								-
							-	IEC-SOCIAL MOB Level 3 Activities (Grouped by Level 2) - Summary								-
					m.		Service Delivery - Summary Outputs									109
							-	Service Delivery Level_1 - Cost Summary								-
							-	Service Delivery Level_1 - Summary								-
							-	Service Delivery Level_2_Activity - Cost Summary								-
							-	Service Delivery Level_2_Activity - Summary								-
							-	Service Delivery Level 3 Activities (Grouped by Level 2) - Cost Summary								-
							-	Service Delivery Level 3 Activities (Grouped by Level 2) - Summary								-
					n.		Supervision and Monitoring - Summary Outputs									111
							-	Supervision and Monitoring Level_1 - Cost Summary								-
							-	Supervision and Monitoring Level_1 - Summary								-
							-	Supervision and Monitoring Level_2_Activity - Cost Summary								-
							-	Supervision and Monitoring Level_2_Activity - Summary								-
							-	Supervision Level 3 Activities (Grouped by Level 2) - Cost Summary								-
							-	Supervision and Monitoring Level 3 Activities (Grouped by Level 2) - Summary								-
					o.		AEFI - Summary Outputs									113
							-	AEFI Level_1 - Cost Summary								-
							-	AEFI Level_1 - Summary								-
							-	AEFI Level_2_Activity - Cost Summary								-
							-	AEFI Level_2_Activity - Summary								-
							-	AEFI Level 3 Activities (Grouped by Level 2) - Cost Summary								-
							-	AEFI Level 3 Activities (Grouped by Level 2) - Summary								-
					p.		Other Activities - Summary Outputs									115
							-	Other Activities Level_1 - Cost Summary								-
							-	Other Activities Level_1 - Summary								-
							-	OTHER Level_2_Activity - Cost Summary								-
							-	OTHER Level_2_Activity - Summary								-
							-	OTHER Level 3 Activities (Grouped by Level 2) - Cost Summary								-
							-	OTHER Level 3 Activities (Grouped by Level 2) - Summary								-
	2		Model Setup													121
					a.		Time Series									122
					b.		Labels for Important Data Points									123
							-	Administrative Area Hierarchy Level Designations								-
							-	Top Level Name (Used for Cost Projection or Retrospective Costing)								-
							-	Level 2 Area Names (Used for Cost Projection or Retrospective Costing)								-
							-	Target Populaton Labels (Used for Cost Projection or Retrospective Costing)								-
							-	Coverage - Assumptions								-
							-	Vaccine and Dose Labels (Used for Cost Projection or Retrospective Costing)								-
					c.		Economic									127
							-	Economic - Instructions								-
							-	Economic - Currencies (Used for Cost Projection or Retrospective Costing)								-
							-	Economic - Rates (Used for Cost Projection or Retrospective Costing)								-
					d.		Vaccine & Injection Supply Prices									129
							-	Vaccine and Supply Costs - Assumptions (Projected or Retrospective)								-
							-	Vaccine and Supply Costs (Projected or Retrospective) Outputs								-
			2.1.		Cost Projection Assumptions											131
					a.		Cost Projection Assumptions - Target Population Counts by Level 2 Area									132
							-	Target Population Counts - Projected								-
							-	All Target Groups - Projected - Outputs Summary								-
					b.		Cost Projection Assumptions - Immunization Coverage by Level 2 Area									134
							-	Projected Coverage - Instructions								-
							-	Projected Coverage Assumptions TCV 1								-
							-	Projected Coverage Assumptions TCV 2								-
					c.		Cost Projection Assumptions - Vaccine and Injection Supplies Procurement Amounts by Level 2 Area									136
	3		Activities													138
			3.1.		Planning and Preparation											139
					a.		Planning and Preparation Start -up Activities - Year 1 Only									140
							-	Level_1_Activities - List								-
							-	Planning and Preparation Level_2_ Activity - List								-
							-	Level_3_ Activity List - Plan and Prep Level 3 Activities (Grouped by Level 2)								-
							-	Level_1_Activity - Level 1 Name (Linked in)								-
							-	Level_1_Activity - Linked in Currencies								-
							-	Level_2_Activity - Level 2 Names (Linked in)								-
							-	Level_2_Activity - Linked in Currencies								-
							-	Level_2_Activity - Level 2 Names (Linked in)								-
							-	Level_2_Activity - Linked in Currencies								-
					b.		Planning and Preparation Start -up Activities - Year 1 Only Detailed Costing Worksheet									154
							-	Program Preparation Level_1_Activities -Detailed Worksheets								-
							-	Program Preparation Level_2_Activities -Detailed Worksheets								-
							-	Program Preparation Level_3_Activities -Detailed Worksheets								-
			3.2.		Microplanning											156
					a.		Microplanning Start -up Activities - Year 1 Only									157
							-	Level_1_Activities - List								-
							-	Microplanning Level_2_Activity List								-
							-	Level_3_ Activity List - Plan and Prep Level 3 Activities (Grouped by Level 2)								-
							-	Level_1_Activity - Linked in Currencies								-
							-	Level_1_Activity - Level 1 Name (Linked in)								-
							-	Level_2_Activity - Level 2 Names (Linked in)								-
							-	Level_2_Activity - Linked in Currencies								-
							-	Level_2_Activity - Level 2 Names (Linked in)								-
							-	Level_2_Activity - Linked in Currencies								-
					b.		Microplanning Start -up Activities - Year 1 Only Detailed Costing Worksheet									401
							-	Microplanning Level_1_Activities -Detailed Worksheets								-
							-	Microplanning Level_2_Activities -Detailed Worksheets								-
							-	Microplanning Level_3_Activities -Detailed Worksheets								-
			3.3.		Training											403
					a.		Training Start -up Activities - Year 1 Only									404
							-	Level_1_Activities - List								-
							-	Training Level_2_Activity List								-
							-	Level_3_ Activity List - Plan and Prep Level 3 Activities (Grouped by Level 2)								-
							-	Level_2_Activity - Level 2 Names (Linked in)								-
							-	Level_2_Activity - Linked in Currencies								-
							-	Level_1_Activity - Linked in Currencies								-
							-	Level_1_Activity - Level 1 Name (Linked in)								-
							-	Level_2_Activity - Level 2 Names (Linked in)								-
							-	Level_2_Activity - Linked in Currencies								-
					b.		Training Start -up Activities - Year 1 Only Detailed Costing Worksheet									406
							-	Training Level_1_Activities -Detailed Worksheets								-
							-	Training Level_2_Activities -Detailed Worksheets								-
							-	Training Level_3_Activities -Detailed Worksheets								-
			3.4.		Sensitisation											408
					a.		Sensitisation Start -up Activities - Year 1 Only Activities									409
							-	Level_1_Activities - List								-
							-	Sensitisation Level_2_Activity List								-
							-	Level_3_ Activity List - Plan and Prep Level 3 Activities (Grouped by Level 2)								-
							-	Level_1_Activity - Level 1 Name (Linked in)								-
							-	Level_1_Activity - Linked in Currencies								-
							-	Level_2_Activity - Level 2 Names (Linked in)								-
							-	Level_2_Activity - Linked in Currencies								-
							-	Level_2_Activity - Level 2 Names (Linked in)								-
							-	Level_2_Activity - Linked in Currencies								-
					b.		Sensitisation Start -up Activities - Year 1 Only Detailed Costing Worksheet									629
							-	Sensitisation Level_1 Activities -Detailed Worksheets								-
							-	Sensitisation Level_2 Activities -Detailed Worksheets								-
							-	Sensitisation Level_3 Activities -Detailed Worksheets								-
			3.5.		Social Mobilisation and Communication											631
					a.		Social Mobilisation and Communication Recurring Activities									632
							-	Level_1_Activities - List								-
							-	Social Mobilisation and Communication Level_2_Activity List								-
							-	Level_3_ Activity List - Plan and Prep Level 3 Activities (Grouped by Level 2)								-
							-	Level_1_Activity - Linked in Currencies								-
							-	Level_1_Activity - Level 1 Name (Linked in)								-
							-	Level_2_Activity - Level 2 Names (Linked in)								-
							-	Level_2_Activity - Linked in Currencies								-
							-	Level_2_Activity - Level 2 Names (Linked in)								-
							-	Level_2_Activity - Linked in Currencies								-
					b.		Social Mobilisation and Communication Recurring Activities - Detailed Costing Worksheets									644
							-	Social Mob Comm Level_1 Activities -Detailed Worksheets								-
							-	Social Mob Comm Level_2 Activities -Detailed Worksheets								-
							-	Social Mob Comm Level_3 Activities -Detailed Worksheets								-
			3.6.		Service Delivery											686
					a.		Service Delivery Recurring Activities									687
							-	Level_1_Activities - List								-
							-	Serivce Delivery Level_2_Activity List								-
							-	Level_3_ Activity List - Plan and Prep Level 3 Activities (Grouped by Level 2)								-
							-	Level_2_Activity - Level 2 Names (Linked in)								-
							-	Level_2_Activity - Linked in Currencies								-
							-	Level_1_Activity - Linked in Currencies								-
							-	Level_1_Activity - Level 1 Name (Linked in)								-
							-	Level_2_Activity - Level 2 Names (Linked in)								-
							-	Level_2_Activity - Linked in Currencies								-
					b.		Service Delivery Recurring Activities - Detailed Costing Worksheets									907
							-	Service Delivery Level_1 Activities -Detailed Worksheets								-
							-	Service Delivery Level_2 Activities -Detailed Worksheets								-
							-	Service Delivery Level_3 Activities -Detailed Worksheets								-
			3.7.		Supervision											949
					a.		Supervision and Monitoring Recurring Activities									950
							-	Level_1_Activities - List								-
							-	Supervision and Monitoring Level_2_Activity List								-
							-	Level_3_ Activity List - Plan and Prep Level 3 Activities (Grouped by Level 2)								-
							-	Level_2_Activity - Level 2 Names (Linked in)								-
							-	Level_2_Activity - Linked in Currencies								-
							-	Level_1_Activity - Linked in Currencies								-
							-	Level_1_Activity - Level 1 Name (Linked in)								-
							-	Level_2_Activity - Level 2 Names (Linked in)								-
							-	Level_2_Activity - Linked in Currencies								-
					b.		Supervision and Monitoring Recurring Activities - Detailed Costing Worksheets									1170
							-	Supervision and Monitoring Level_1_Activities -Detailed Worksheets								-
							-	Supervision and Monitoring Level_2_Activities -Detailed Worksheets								-
							-	Supervision and Monitoring Level_3_Activities -Detailed Worksheets								-
			3.8.		AEFI											1212
					a.		Adverse Event Followup and Investigation Recurring Activities									1213
							-	Level_1_Activities - List								-
							-	AEFI Level_2_Activity List								-
							-	Level_3_ Activity List - Plan and Prep Level 3 Activities (Grouped by Level 2)								-
							-	Level_2_Activity - Level 2 Names (Linked in)								-
							-	Level_2_Activity - Linked in Currencies								-
							-	Level_1_Activity - Level 1 Name (Linked in)								-
							-	Level_1_Activity - Linked in Currencies								-
							-	Level_2_Activity - Level 2 Names (Linked in)								-
							-	Level_2_Activity - Linked in Currencies								-
					b.		AEFI Recurring Activities - Detailed Costing Worksheets									1329
							-	AEFI Level 1 Activities - Detailed Worksheets								-
							-	AEFI Level 2 Activities - Detailed Worksheets								-
							-	AEFI Level 3 Activities - Detailed Worksheets								-
			3.9.		OTHER											1371
					a.		Other Recurring Activities									1372
							-	Level_1_Activities - List								-
							-	Other Level_2_Activity List								-
							-	Level_3_ Activity List - Plan and Prep Level 3 Activities (Grouped by Level 2)								-
							-	Level_1_Activity - Level 1 Name (Linked in)								-
							-	Level_1_Activity - Linked in Currencies								-
							-	Level_2_Activity - Level 2 Names (Linked in)								-
							-	Level_2_Activity - Linked in Currencies								-
							-	Level_2_Activity - Level 2 Names (Linked in)								-
							-	Level_2_Activity - Linked in Currencies								-
					b.		Other Recurring Activities - Detailed Costing Worksheets (OPTIONAL)									1592
							-	Other Activities Level_1 - Detailed Worksheets								-
							-	Other Activities Level_2 - Detailed Worksheets								-
							-	Other Activities Level_3 - Detailed Worksheets								-
	4		Appendices													1594
					a.		Checks									1595
							-	Error Checks								-
							-	Alert Checks								-
	Total Pages:															1596

## Sheet: Outputs
		Outputs
		Section 1.
		Typhoid Conjugate Vaccine (TCV) Delivery Costing Tool - [Country or Highest Level Name Here] (COST PROJECTION)
		Go to Table of Contents
		ç	è
		Go to Outputs Dashboard
		Go to Target Populations and Coverage Summary
		Go to Cost Projection - Outputs - Vaccine Procurement Outputs and Costs
		Go to Activity Costs - Summary
		Go to Activity Summaries (click hyperlinks below)
		-	Program Preparation Level_1 - Summary
		-	Program Preparation Level 2 Activity - Cost Summary
		-	MICROPLANNING Level_2 - Summary
		-	Microplanning Level_1 - Summary
		-	TRAINING Level_2_Activity - Cost Summary
		-	Training Level_1 - Summary
		-	Level_3_ Activity List - Plan and Prep Level 3 Activities (Grouped by Level 2)
		-	Sensitisation Level_1 - Summary
		-	Sensitisation Level_3 Activities -Detailed Worksheets
		-	Social Mob Comm Level_1 - Summary
		-	Level_2_Activity - Linked in Currencies
		-	Service Delivery Level_1 - Summary
		-	Service Delivery Level 3 Activities (Grouped by Level 2) - Cost Summary
		-	Supervision and Monitoring Level_1 - Summary
		-	Supervision and Monitoring Level 3 Activities (Grouped by Level 2) - Lookups
		-	AEFI Level_1 - Summary
		-	Level_2_Activity - Linked in Currencies

## Sheet: DASHBOARD
±	Outputs Dashboard
x	Typhoid Conjugate Vaccine (TCV) Delivery Costing Tool - [Country or Highest Level Name Here] (COST PROJECTION)
			Vaccinations Administered										Coverage Achieved
						2022	2023	2024	TOTAL						2022	2023	2024
					Children 9 months	0	665438	715061	1.3805e+06					Children 9 months	0.0836653	0.0836427	0.0836204
					Children 1 year - 14 years	8.45678e+06	0	0	8.45678e+06					Children 1 year - 14 years (INCLUDES PREVIOUSLY VACCINATED)	0.95	0	0
					Total	8.45678e+06	665438	715061	9.83728e+06					Total	0.870518	0.0669142	0.0702412
			Projected Outcomes
									2022				2023				2024
									Total Eligible	Received Vaccine	Coverage of Eligible		Total Eligible	Received Vaccine	Coverage of Eligible		Total Eligible	Received Vaccine	Coverage of Eligible
				Children 9 months					812779	0	0		831797	665438	0.8		851263	715061	0.84
				Children 1 year - 14 years					8901871	8.45678e+06	0.95		9112846	0	0		9328820	0	0
				Total - All Target Populations					9714650	8.45678e+06	0.870518		9944643	665438	0.0669142		10180083	715061	0.0702412
			Projected Costs
				Projected Costs
										CLICK TO SELECT CURRENCY FROM DROPDOWN LIST ->	1
										Should Start-up (Introduction) Costs be Annualized? ->	1
										Useful Life Years of Start-up (Introduction) Costs, if Annualized ->	3	<-From Useful Life Years Input Cell (this Sheet)
										Annual Discount Rate Used, if Annualized ->	0.03	<-From Economic Input Sheet
											FINANCIAL COSTS (ALL YEARS)					ECONOMIC COSTS (ALL YEARS)
											TOTAL (Annualized)* plus Recurrent)	SETUP (INTRODUCTION) COSTS (Annualized)*	RECURRENT COSTS			TOTAL (Annualized)* plus Recurrent)	SETUP (INTRODUCTION) COSTS (Annualized)*	RECURRENT COSTS
											USD	USD	USD			USD	USD	USD
					Start-up (Introduction) Costs*(Annualized)
					Programme Planning & Preparation						51346.3	51346.3				73971.3	73971.3
					Microplanning						993097	993097				2.74539e+06	2.74539e+06
					Training						1.22847e+06	1.22847e+06				2.40334e+06	2.40334e+06
					Sensitisation						18021	18021				24746.8	24746.8
					Subtotal Start-up (Introduction) Costs						2.29094e+06	2.29094e+06				5.24745e+06	5.24745e+06
					Recurrent (Ongoing) Costs
					Vaccine and Injection Supply Procurement						6.99481e+06		6.99481e+06			3.58845e+07		3.58845e+07
					Social Mobilisation and Communication						649412		649412			1.00526e+06		1.00526e+06
					Service Delivery Costs						1.6879e+06		1.6879e+06			3.91529e+06		3.91529e+06
					Supervision and Monitoring						158244		158244			348167		348167
					AEFI						0		0			0		0
					OTHER Activities						53412.9		53412.9			120846		120846
					Subtotal Recurrent (Ongoing) Costs						9.54379e+06		9.54379e+06			4.1274e+07		4.1274e+07
					Total Cost						1.18347e+07	2.29094e+06	9.54379e+06			4.65215e+07	5.24745e+06	4.1274e+07
					Cost without vaccine						4.83991e+06	2.29094e+06	2.54897e+06			1.0637e+07	5.24745e+06	5.38956e+06
					Cost per Vaccination						1.20305	0.232883	0.970166			4.7291	0.533425	4.19568
					Cost per Vaccination (without Vaccine Cost)						0.491997	0.232883	0.259114			1.0813	0.533425	0.547871
													* IF Start-up (Introduction) Costs* are annualized, set the number Useful Life Years for start-up activities in Cell M115
				Projected Initial Investment Costs for Programme Start-up (Introduction) Activities (non-Annualized)
			Financial Initial Investment Costs										Economic Initial Investment Costs
					LCU			2022	2023	2024	TOTAL		LCU			2022	2023	2024	TOTAL
					Start-up (Introduction) Costs								Start-up (Introduction) Costs
					Programme Planning & Preparation			51295000	0	0	51295000		Programme Planning & Preparation			69675581	0	0	69675581
					Microplanning			992103550	0	0	992103550		Microplanning			2.58595e+09	0	0	2.58595e+09
					Training			1227243750	0	0	1227243750		Training			2263775002	0	0	2263775002
					Sensitisation			18003000	0	0	18003000		Sensitisation			23309678	0	0	23309678
					Subtotal Start-up (Introduction) Costs			2288645300	0	0	2288645300		Subtotal Start-up (Introduction) Costs			4.94271e+09	0	0	4.94271e+09
					USD			2022	2023	2024	TOTAL		USD			2022	2023	2024	TOTAL
					Start-up (Introduction) Costs								Start-up (Introduction) Costs
					Programme Planning & Preparation			51346.3	0	0	51346.3		Programme Planning & Preparation			69745.3	0	0	69745.3
					Microplanning			993097	0	0	993097		Microplanning			2.58854e+06	0	0	2.58854e+06
					Training			1.22847e+06	0	0	1.22847e+06		Training			2.26604e+06	0	0	2.26604e+06
					Sensitisation			18021	0	0	18021		Sensitisation			23333	0	0	23333
					Subtotal Start-up (Introduction) Costs			2.29094e+06	0	0	2.29094e+06		Subtotal Start-up (Introduction) Costs			4.94766e+06	0	0	4.94766e+06
				Projected Costs for Programme Start-up (Introduction) Activities (Annualized)
			Annualized Financial Costs for Start-up (Introduction) Activities										Annualized Economic Costs for Start-up (Introduction) Activities
											Useful Life Years for Start-up (Introduction) Activities	3	Years
					LCU			2022	2023	2024	TOTAL		LCU			2022	2023	2024	TOTAL
					Start-up (Introduction) Costs								Start-up (Introduction) Costs
					Programme Planning & Preparation			1.70983e+07	1.70983e+07	1.70983e+07	51295000		Programme Planning & Preparation			2.46324e+07	2.46324e+07	2.46324e+07	7.38973e+07
					Microplanning			3.30701e+08	3.30701e+08	3.30701e+08	992103550		Microplanning			9.14213e+08	9.14213e+08	9.14213e+08	2.74264e+09
					Training			409081250	409081250	409081250	1227243750		Training			8.00313e+08	8.00313e+08	8.00313e+08	2.40094e+09
					Sensitisation			6001000	6001000	6001000	18003000		Sensitisation			8.24068e+06	8.24068e+06	8.24068e+06	2.4722e+07
					Subtotal Start-up (Introduction) Costs			7.62882e+08	7.62882e+08	7.62882e+08	2288645300		Subtotal Start-up (Introduction) Costs			1.7474e+09	1.7474e+09	1.7474e+09	5.2422e+09
					USD			2022	2023	2024	TOTAL		USD			2022	2023	2024	TOTAL
					Start-up (Introduction) Costs								Start-up (Introduction) Costs
					Programme Planning & Preparation			17115.4	17115.4	17115.4	51346.3		Programme Planning & Preparation			24657.1	24657.1	24657.1	73971.3
					Microplanning			331032	331032	331032	993097		Microplanning			915129	915129	915129	2.74539e+06
					Training			409491	409491	409491	1.22847e+06		Training			801114	801114	801114	2.40334e+06
					Sensitisation			6007.01	6007.01	6007.01	18021		Sensitisation			8248.93	8248.93	8248.93	24746.8
					Subtotal Start-up (Introduction) Costs			763645	763645	763645	2.29094e+06		Subtotal Start-up (Introduction) Costs			1.74915e+06	1.74915e+06	1.74915e+06	5.24745e+06
			Total Financial Costs (non-Annualized)										Total Economic Costs (non-Annualized)
					LCU			2022	2023	2024	TOTAL		LCU			2022	2023	2024	TOTAL
					Start-up (Introduction) Costs								Start-up (Introduction) Costs
					Programme Planning & Preparation			51295000	0	0	51295000		Programme Planning & Preparation			69675581	0	0	69675581
					Microplanning			992103550	0	0	992103550		Microplanning			2.58595e+09	0	0	2.58595e+09
					Training			1227243750	0	0	1227243750		Training			2263775002	0	0	2263775002
					Sensitisation			18003000	0	0	18003000		Sensitisation			23309678	0	0	23309678
					Subtotal Start-up (Introduction) Costs			2288645300	0	0	2288645300		Subtotal Start-up (Introduction) Costs			4.94271e+09	0	0	4.94271e+09
					Recurrent (Ongoing) Costs								Recurrent (Ongoing) Costs
					Vaccine and Injection Supply Procurement			5.42278e+09	7.54391e+08	8.10647e+08	6.98782e+09		Vaccine and Injection Supply Procurement			3.08178e+10	2.42496e+09	2.60579e+09	3.58486e+10
					Social Mobilisation and Communication			648762250	0	0	648762250		Social Mobilisation and Communication			1.00425e+09	0	0	1.00425e+09
					Service Delivery Costs			1589479250	4.66298e+07	5.01071e+07	1.68622e+09		Service Delivery Costs			3.35569e+09	2.67855e+08	2.87829e+08	3.91138e+09
					Supervision and Monitoring			158086250	0	0	158086250		Supervision and Monitoring			3.47819e+08	0	0	3.47819e+08
					AEFI			0	0	0	0		AEFI			0	0	0	0
					OTHER Activities			53359500	0	0	53359500		OTHER Activities			1.20726e+08	0	0	1.20726e+08
					Subtotal Recurrent (Ongoing) Costs			7.87247e+09	8.01021e+08	8.60754e+08	9.53424e+09		Subtotal Recurrent (Ongoing) Costs			3.56463e+10	2.69282e+09	2.89362e+09	4.12328e+10
					Total Cost (Financial)			1.01611e+10	8.01021e+08	8.60754e+08	1.18229e+10		Total Cost (Economic)			4.0589e+10	2.69282e+09	2.89362e+09	4.61755e+10
					Cost without vaccine			4.73833e+09	46629825	5.01071e+07	4.83507e+09		Cost without vaccine			9.7712e+09	2.67855e+08	2.87829e+08	1.03269e+10
					Cost per Vaccination			1201.53	1203.75	1203.75	1201.85		Cost per Vaccination			4799.59	4046.68	4046.68	4693.93
					Cost per Vaccination (without Vaccine Cost)			560.3	70.0739	70.0739	491.505		Cost per Vaccination (without Vaccine Cost)			1155.43	402.524	402.524	1049.77
					USD			2022	2023	2024	TOTAL		USD			2022	2023	2024	TOTAL
					Start-up (Introduction) Costs								Start-up (Introduction) Costs
					Programme Planning & Preparation			51346.3	0	0	51346.3		Programme Planning & Preparation			69745.3	0	0	69745.3
					Microplanning			993097	0	0	993097		Microplanning			2.58854e+06	0	0	2.58854e+06
					Training			1.22847e+06	0	0	1.22847e+06		Training			2.26604e+06	0	0	2.26604e+06
					Sensitisation			18021	0	0	18021		Sensitisation			23333	0	0	23333
					Subtotal Start-up (Introduction) Costs			2.29094e+06	0	0	2.29094e+06		Subtotal Start-up (Introduction) Costs			4.94766e+06	0	0	4.94766e+06
					Recurrent (Ongoing) Costs								Recurrent (Ongoing) Costs
					Vaccine and Injection Supply Procurement			5.42821e+06	755146	811458	6.99481e+06		Vaccine and Injection Supply Procurement			3.08487e+07	2.42739e+06	2.6084e+06	3.58845e+07
					Social Mobilisation and Communication			649412	0	0	649412		Social Mobilisation and Communication			1.00526e+06	0	0	1.00526e+06
					Service Delivery Costs			1.59107e+06	46676.5	50157.2	1.6879e+06		Service Delivery Costs			3.35905e+06	268123	288117	3.91529e+06
					Supervision and Monitoring			158244	0	0	158244		Supervision and Monitoring			348167	0	0	348167
					AEFI			0	0	0	0		AEFI	0.95		0	0	0	0
					OTHER Activities			53412.9	0	0	53412.9		OTHER Activities			120846	0	0	120846
					Subtotal Recurrent (Ongoing) Costs			7.88035e+06	801822	861615	9.54379e+06		Subtotal Recurrent (Ongoing) Costs			3.5682e+07	2.69551e+06	2.89652e+06	4.1274e+07
					Total Cost (Financial)			1.01713e+07	801822	861615	1.18347e+07		Total Cost (Economic)			4.06297e+07	2.69551e+06	2.89652e+06	4.62217e+07
					Cost without vaccine			4.74308e+06	46676.5	50157.2	4.83991e+06		Cost without vaccine			9.78098e+06	268123	288117	1.03372e+07
					Cost per Vaccination			1.20274	1.20496	1.20495	1.20305		Cost per Vaccination			4.80439	4.05073	4.05073	4.69863
					Cost per Vaccination (without Vaccine Cost)			0.560861	0.0701441	0.070144	0.491997		Cost per Vaccination (without Vaccine Cost)			1.15659	0.402927	0.402927	1.05082

## Sheet: Summary_OUTPUTS
±	Summary of Outputs
x	Typhoid Conjugate Vaccine (TCV) Delivery Costing Tool - [Country or Highest Level Name Here] (COST PROJECTION)
	Year Ending December								2022	2023	2024
	Period Start Date								2022-01-01	2023-01-01	2024-01-01
	Period End Date								2022-12-31	2023-12-31	2024-12-31
	Counter								1	2	3
	Financial Year								2022	2023	2024
	Target Population Count
	Target Population Count
			Total All Target Populations (Prospective Projection)						9714650	9944643	10180083
			Total Children 9 months (Prospective Projection)						812779	831797	851263
			Total Children 9 months Entire Target Group Category (COST PROJECTION)						812779	831797	851263
			Total Children 9 months Not in Use (COST PROJECTION)						0	0	0
			Total Children 1 year - 14 years (Prospective Projection)						8901871	9112846	9328820
			Total Children 1 year - 14 years Entire Target Group Category (COST PROJECTION)						8901871	9112846	9328820
			Total Children 1 year - 14 years Not in Use (COST PROJECTION)						0	0	0
ï	Immunization Coverage
	Immunization Coverage
			Total TCV 1 Vaccinations Administered to All Target Populations (Prospective Projection)						8.45678e+06	665438	715061
			TCV1 Coverage Rate						0.870518	0.0669142	0.0702412
			Total TCV 2 Vaccinations Administered to All Target Populations (Prospective Projection)						6.40465e+06	503962	541543
			TCV2 Coverage Rate						0.659277	0.0506768	0.0531963
ï	Vaccine and Injection Supply Quantities (includes administered and wasted)
	Vaccine and Injection Supply Quantities (includes administered and wasted)
		Total Vaccine Doses to Procure including wasted vaccines (Projected)							1.63476e+07	1.28634e+06	1.38226e+06
		Total Injection Syringes to Procure (including wasted syringes) (Projected)							1.63476e+07	1.28634e+06	1.38226e+06
		Total # Safety boxes to procure (including wasted safety boxes) (Projected)							163476	12863.4	13822.6
ï	Vaccine and Injection Supply Costs
	Vaccine and Injection Supply Costs
	LCU
		Financial
			Vaccines						5.14433e+09	6.61803e+08	7.11154e+08
			Injection Syringes						2.53134e+08	8.4171e+07	9.04478e+07
			Safety Boxes						2.53134e+07	8.4171e+06	9.04478e+06
			Total Vaccines and Supplies - Financial LCU (Projected Costs)						5.42278e+09	7.54391e+08	8.10647e+08
		Economic
			Vaccines						2.96412e+10	2.33237e+09	2.5063e+09
			Injection Syringes						1.06969e+09	8.4171e+07	9.04478e+07
			Safety Boxes						1.06969e+08	8.4171e+06	9.04478e+06
			Total Vaccines and Supplies - LCU Economic (Projected Costs)						3.08178e+10	2.42496e+09	2.60579e+09
	USD
		Financial
			Vaccines						5.14948e+06	662465	711866
			Injection Syringes						253387	84255.3	90538.3
			Safety Boxes						25338.7	8425.53	9053.83
			Total Vaccines and Supplies - Financial USD (Projected Costs)						5.42821e+06	755146	811458
		Economic
			Vaccines						2.96708e+07	2.33471e+06	2.50881e+06
			Injection Syringes						1.07077e+06	84255.3	90538.3
			Safety Boxes						107077	8425.53	9053.83
			Total Vaccines and Supplies - Economic USD (Projected Costs)						3.08487e+07	2.42739e+06	2.6084e+06
ð	Analysis - Activity Costs - Summary
	LCU
		Financial
			Total Programme Planning & Preparation - Financial (LCU)						51295000	0	0
			Total Microplanning - Financial (LCU)						992103550	0	0
			Total Training - Financial (LCU)						1227243750	0	0
			Total Sensitisation - Financial (LCU)						18003000	0	0
			Total Social Mobilisation and Communication - Financial (LCU)						648762250	0	0
			Total Service Delivery - Financial (LCU)						1589479250	4.66298e+07	5.01071e+07
			Total Supervision and Monitoring - Financial (LCU)						158086250	0	0
			Total AEFI - Financial (LCU)						0	0	0
			Total OTHER Activities - Financial (LCU)						53359500	0	0
			Total Activities Cost Financial (LCU)						4738332550	4.66298e+07	5.01071e+07
		Economic
			Total Programme Planning & Preparation - Economic (LCU)						69675581	0	0
			Total Microplanning - Economic (LCU)						2.58595e+09	0	0
			Total Training - Economic (LCU)						2263775002	0	0
			Total Sensitisation - Economic (LCU)						23309678	0	0
			Total Social Mobilisation and Communication - Economic (LCU)						1.00425e+09	0	0
			Total Service Delivery - Economic (LCU)						3.35569e+09	2.67855e+08	2.87829e+08
			Total Supervision and Monitoring - Economic (LCU)						3.47819e+08	0	0
			Total AEFI - Economic (LCU)						0	0	0
			Total OTHER Activities - Economic (LCU)						1.20726e+08	0	0
			Total Activities Cost Economic (LCU)						9771203507	2.67855e+08	2.87829e+08
	USD
		Financial
			Total Programme Planning & Preparation - Financial (USD)						51346.3	0	0
			Total Microplanning - Financial (USD)						993097	0	0
			Total Training - Financial (USD)						1.22847e+06	0	0
			Total Sensitisation - Financial (USD)						18021	0	0
			Total Social Mobilisation and Communication - Financial (USD)						649412	0	0
			Total Service Delivery - Financial (USD)						1.59107e+06	46676.5	50157.2
			Total Supervision and Monitoring - Financial (USD)						158244	0	0
			Total AEFI - Financial (USD)						0	0	0
			Total OTHER Activities - Financial (USD)						53412.9	0	0
			Total Activities Cost Financial (USD)						4.74308e+06	46676.5	50157.2
		Economic
			Total Programme Planning & Preparation - Economic (USD)						69745.3	0	0
			Total Microplanning - Economic (USD)						2.58854e+06	0	0
			Total Training - Economic (USD)						2.26604e+06	0	0
			Total Sensitisation - Financial (USD)						18021	0	0
			Total Social Mobilisation and Communication - Economic (USD)						1.00526e+06	0	0
			Total Service Delivery - Economic (USD)						3.35905e+06	268123	288117
			Total Supervision and Monitoring - Economic (USD)						348167	0	0
			Total AEFI - Economic (USD)						0	0	0
			Total OTHER Activities - Economic (USD)						120846	0	0
			Total Activities Cost Economic (USD)						9.77567e+06	268123	288117
ð	Annualized Start-up (Introduction) Costs
	LCU
		Financial
			Annualized Total Programme Planning & Preparation - Financial (LCU)
			Annualized Total Microplanning - Financial (LCU)
			Annualized Total Training - Financial (LCU)
			Annualized Total Sensitisation - Financial (LCU)
			Annualized Total Social Mobilisation and Communication - Financial (LCU)
			Total Activities Cost Financial (LCU)
		Economic
	USD
		Financial
		Economic

## Sheet: POPS_and_COVERAGE_OUTPUTS
±	Target Populations and Coverage Summary
x	Typhoid Conjugate Vaccine (TCV) Delivery Costing Tool - [Country or Highest Level Name Here] (COST PROJECTION)
	Year Ending December								2022	2023	2024
	Period Start Date								2022-01-01	2023-01-01	2024-01-01
	Period End Date								2022-12-31	2023-12-31	2024-12-31
	Counter								1	2	3
	Financial Year								2022	2023	2024
ï	Target Population - Counts - Summary (Projection)
		All Target Groups (Projection)
			Area Name
			Admin Level 2.01 [Default]						126419	129411	132476
			Admin Level 2.02 [Default]						199343	204062	208894
			Admin Level 2.03 [Default]						152887	156507	160212
			Admin Level 2.04 [Default]						124963	127922	130950
			Admin Level 2.05 [Default]						307590	314872	322326
			Admin Level 2.06 [Default]						326691	334425	342343
			Admin Level 2.07 [Default]						7877	8063	8254
			Admin Level 2.08 [Default]						430470	440661	451094
			Admin Level 2.09 [Default]						466093	477127	488423
			Admin Level 2.10 [Default]						215034	220125	225337
			Admin Level 2.11 [Default]						178829	183062	187396
			Admin Level 2.12 [Default]						269062	275433	281953
			Admin Level 2.13 [Default]						456060	466857	477910
			Admin Level 2.14 [Default]						1464817	1499497	1534998
			Admin Level 2.15 [Default]						330552	338378	346389
			Admin Level 2.16 [Default]						369443	378189	387142
			Admin Level 2.17 [Default]						246384	252217	258188
			Admin Level 2.18 [Default]						424228	434272	444553
			Admin Level 2.19 [Default]						655327	670842	686724
			Admin Level 2.20 [Default]						376178	385085	394201
			Admin Level 2.21 [Default]						239920	245601	251415
			Admin Level 2.22 [Default]						466247	477286	488585
			Admin Level 2.23 [Default]						680544	696655	713149
			Admin Level 2.24 [Default]						309074	316391	323882
			Admin Level 2.25 [Default]						192546	197105	201771
			Admin Level 2.26 [Default]						74284	76042	77843
			Admin Level 2.27 [Default]						75406	77191	79019
			Admin Level 2.28 [Default]						161410	165231	169144
			Admin Level 2.29 [Default]						386972	396134	405512
			Admin Level 2.30 [Default]						0	0	0
			Total All Target Populations (Prospective Projection)						9714650	9944643	10180083
ð	Target Population - Counts - Summary by Primary Grouping (Projection)
		All Children 9 months Count (Prospective Projection)
			Area Name
			Admin Level 2.01 [Default]						10577	10824	11078
			Admin Level 2.02 [Default]						16678	17068	17468
			Admin Level 2.03 [Default]						12791	13091	13397
			Admin Level 2.04 [Default]						10455	10700	10950
			Admin Level 2.05 [Default]						25735	26337	26953
			Admin Level 2.06 [Default]						27333	27972	28627
			Admin Level 2.07 [Default]						659	674	690
			Admin Level 2.08 [Default]						36015	36858	37721
			Admin Level 2.09 [Default]						38996	39908	40842
			Admin Level 2.10 [Default]						17991	18412	18843
			Admin Level 2.11 [Default]						14962	15312	15670
			Admin Level 2.12 [Default]						22511	23038	23577
			Admin Level 2.13 [Default]						38156	39049	39963
			Admin Level 2.14 [Default]						122554	125422	128357
			Admin Level 2.15 [Default]						27656	28303	28965
			Admin Level 2.16 [Default]						30910	31633	32373
			Admin Level 2.17 [Default]						20614	21096	21590
			Admin Level 2.18 [Default]						35493	36324	37174
			Admin Level 2.19 [Default]						54828	56111	57424
			Admin Level 2.20 [Default]						31473	32210	32963
			Admin Level 2.21 [Default]						20073	20543	21023
			Admin Level 2.22 [Default]						39009	39922	40856
			Admin Level 2.23 [Default]						56938	58270	59634
			Admin Level 2.24 [Default]						25859	26464	27083
			Admin Level 2.25 [Default]						16109	16486	16872
			Admin Level 2.26 [Default]						6215	6360	6509
			Admin Level 2.27 [Default]						6309	6456	6608
			Admin Level 2.28 [Default]						13504	13820	14144
			Admin Level 2.29 [Default]						32376	33134	33909
			Admin Level 2.30 [Default]						0	0	0
			Total Children 9 months (Prospective Projection)						812779	831797	851263
		All Children 1 year - 14 years Count (Prospective Projection)
			Area Name
			Admin Level 2.01 [Default]						115842	118587	121398
			Admin Level 2.02 [Default]						182665	186994	191426
			Admin Level 2.03 [Default]						140096	143416	146815
			Admin Level 2.04 [Default]						114508	117222	120000
			Admin Level 2.05 [Default]						281855	288535	295373
			Admin Level 2.06 [Default]						299358	306453	313716
			Admin Level 2.07 [Default]						7218	7389	7564
			Admin Level 2.08 [Default]						394455	403803	413373
			Admin Level 2.09 [Default]						427097	437219	447581
			Admin Level 2.10 [Default]						197043	201713	206494
			Admin Level 2.11 [Default]						163867	167750	171726
			Admin Level 2.12 [Default]						246551	252395	258376
			Admin Level 2.13 [Default]						417904	427808	437947
			Admin Level 2.14 [Default]						1342263	1374075	1406641
			Admin Level 2.15 [Default]						302896	310075	317424
			Admin Level 2.16 [Default]						338533	346556	354769
			Admin Level 2.17 [Default]						225770	231121	236598
			Admin Level 2.18 [Default]						388735	397948	407379
			Admin Level 2.19 [Default]						600499	614731	629300
			Admin Level 2.20 [Default]						344705	352875	361238
			Admin Level 2.21 [Default]						219847	225058	230392
			Admin Level 2.22 [Default]						427238	437364	447729
			Admin Level 2.23 [Default]						623606	638385	653515
			Admin Level 2.24 [Default]						283215	289927	296799
			Admin Level 2.25 [Default]						176437	180619	184899
			Admin Level 2.26 [Default]						68069	69682	71334
			Admin Level 2.27 [Default]						69097	70735	72411
			Admin Level 2.28 [Default]						147906	151411	155000
			Admin Level 2.29 [Default]						354596	363000	371603
			Admin Level 2.30 [Default]						0	0	0
			Total Children 1 year - 14 years (Prospective Projection)						8901871	9112846	9328820
ð	Target Population - Counts - Summary by Secondary Grouping (Projection)
		All Entire Target Group Category Groups (Prospective Projection)
			Area Name
			Admin Level 2.01 [Default]						126419	129411	132476
			Admin Level 2.02 [Default]						199343	204062	208894
			Admin Level 2.03 [Default]						152887	156507	160212
			Admin Level 2.04 [Default]						124963	127922	130950
			Admin Level 2.05 [Default]						307590	314872	322326
			Admin Level 2.06 [Default]						326691	334425	342343
			Admin Level 2.07 [Default]						7877	8063	8254
			Admin Level 2.08 [Default]						430470	440661	451094
			Admin Level 2.09 [Default]						466093	477127	488423
			Admin Level 2.10 [Default]						215034	220125	225337
			Admin Level 2.11 [Default]						178829	183062	187396
			Admin Level 2.12 [Default]						269062	275433	281953
			Admin Level 2.13 [Default]						456060	466857	477910
			Admin Level 2.14 [Default]						1464817	1499497	1534998
			Admin Level 2.15 [Default]						330552	338378	346389
			Admin Level 2.16 [Default]						369443	378189	387142
			Admin Level 2.17 [Default]						246384	252217	258188
			Admin Level 2.18 [Default]						424228	434272	444553
			Admin Level 2.19 [Default]						655327	670842	686724
			Admin Level 2.20 [Default]						376178	385085	394201
			Admin Level 2.21 [Default]						239920	245601	251415
			Admin Level 2.22 [Default]						466247	477286	488585
			Admin Level 2.23 [Default]						680544	696655	713149
			Admin Level 2.24 [Default]						309074	316391	323882
			Admin Level 2.25 [Default]						192546	197105	201771
			Admin Level 2.26 [Default]						74284	76042	77843
			Admin Level 2.27 [Default]						75406	77191	79019
			Admin Level 2.28 [Default]						161410	165231	169144
			Admin Level 2.29 [Default]						386972	396134	405512
			Admin Level 2.30 [Default]						0	0	0
			Total All Entire Target Group Category Groups (Prospective Projection)						9714650	9944643	10180083
		All Not in Use Groups (Prospective Projection)
			Area Name
			Admin Level 2.01 [Default]						0	0	0
			Admin Level 2.02 [Default]						0	0	0
			Admin Level 2.03 [Default]						0	0	0
			Admin Level 2.04 [Default]						0	0	0
			Admin Level 2.05 [Default]						0	0	0
			Admin Level 2.06 [Default]						0	0	0
			Admin Level 2.07 [Default]						0	0	0
			Admin Level 2.08 [Default]						0	0	0
			Admin Level 2.09 [Default]						0	0	0
			Admin Level 2.10 [Default]						0	0	0
			Admin Level 2.11 [Default]						0	0	0
			Admin Level 2.12 [Default]						0	0	0
			Admin Level 2.13 [Default]						0	0	0
			Admin Level 2.14 [Default]						0	0	0
			Admin Level 2.15 [Default]						0	0	0
			Admin Level 2.16 [Default]						0	0	0
			Admin Level 2.17 [Default]						0	0	0
			Admin Level 2.18 [Default]						0	0	0
			Admin Level 2.19 [Default]						0	0	0
			Admin Level 2.20 [Default]						0	0	0
			Admin Level 2.21 [Default]						0	0	0
			Admin Level 2.22 [Default]						0	0	0
			Admin Level 2.23 [Default]						0	0	0
			Admin Level 2.24 [Default]						0	0	0
			Admin Level 2.25 [Default]						0	0	0
			Admin Level 2.26 [Default]						0	0	0
			Admin Level 2.27 [Default]						0	0	0
			Admin Level 2.28 [Default]						0	0	0
			Admin Level 2.29 [Default]						0	0	0
			Admin Level 2.30 [Default]						0	0	0
			Total All Not in Use Groups (Prospective Projection)						0	0	0
ð	Vaccinations Administered - Summary (Projection)
		TCV 1
		TCV 1 Vaccinations Administered to All Target Populations (Prospective Projection)
			Area Name
			Admin Level 2.01 [Default]						110050	8659.2	9305.52
			Admin Level 2.02 [Default]						173532	13654.4	14673.1
			Admin Level 2.03 [Default]						133091	10472.8	11253.5
			Admin Level 2.04 [Default]						108783	8560	9198
			Admin Level 2.05 [Default]						267762	21069.6	22640.5
			Admin Level 2.06 [Default]						284390	22377.6	24046.7
			Admin Level 2.07 [Default]						6857.1	539.2	579.6
			Admin Level 2.08 [Default]						374732	29486.4	31685.6
			Admin Level 2.09 [Default]						405742	31926.4	34307.3
			Admin Level 2.10 [Default]						187191	14729.6	15828.1
			Admin Level 2.11 [Default]						155674	12249.6	13162.8
			Admin Level 2.12 [Default]						234223	18430.4	19804.7
			Admin Level 2.13 [Default]						397009	31239.2	33568.9
			Admin Level 2.14 [Default]						1.27515e+06	100338	107820
			Admin Level 2.15 [Default]						287751	22642.4	24330.6
			Admin Level 2.16 [Default]						321606	25306.4	27193.3
			Admin Level 2.17 [Default]						214482	16876.8	18135.6
			Admin Level 2.18 [Default]						369298	29059.2	31226.2
			Admin Level 2.19 [Default]						570474	44888.8	48236.2
			Admin Level 2.20 [Default]						327470	25768	27688.9
			Admin Level 2.21 [Default]						208855	16434.4	17659.3
			Admin Level 2.22 [Default]						405876	31937.6	34319
			Admin Level 2.23 [Default]						592426	46616	50092.6
			Admin Level 2.24 [Default]						269054	21171.2	22749.7
			Admin Level 2.25 [Default]						167615	13188.8	14172.5
			Admin Level 2.26 [Default]						64665.5	5088	5467.56
			Admin Level 2.27 [Default]						65642.1	5164.8	5550.72
			Admin Level 2.28 [Default]						140511	11056	11881
			Admin Level 2.29 [Default]						336866	26507.2	28483.6
			Admin Level 2.30 [Default]						0	0	0
			Total TCV 1 Vaccinations Administered to All Target Populations (Prospective Projection)						8.45678e+06	665438	715061
		TCV 2
		TCV 2 Vaccinations Administered to All Target Populations (Prospective Projection)
			Area Name
			Admin Level 2.01 [Default]						0	0	0
			Admin Level 2.02 [Default]						0	0	0
			Admin Level 2.03 [Default]						0	0	0
			Admin Level 2.04 [Default]						0	0	0
			Admin Level 2.05 [Default]						0	0	0
			Admin Level 2.06 [Default]						0	0	0
			Admin Level 2.07 [Default]						0	0	0
			Admin Level 2.08 [Default]						0	0	0
			Admin Level 2.09 [Default]						0	0	0
			Admin Level 2.10 [Default]						0	0	0
			Admin Level 2.11 [Default]						155674	12249.6	13162.8
			Admin Level 2.12 [Default]						234223	18430.4	19804.7
			Admin Level 2.13 [Default]						397009	31239.2	33568.9
			Admin Level 2.14 [Default]						1.27515e+06	100338	107820
			Admin Level 2.15 [Default]						287751	22642.4	24330.6
			Admin Level 2.16 [Default]						321606	25306.4	27193.3
			Admin Level 2.17 [Default]						214482	16876.8	18135.6
			Admin Level 2.18 [Default]						369298	29059.2	31226.2
			Admin Level 2.19 [Default]						570474	44888.8	48236.2
			Admin Level 2.20 [Default]						327470	25768	27688.9
			Admin Level 2.21 [Default]						208855	16434.4	17659.3
			Admin Level 2.22 [Default]						405876	31937.6	34319
			Admin Level 2.23 [Default]						592426	46616	50092.6
			Admin Level 2.24 [Default]						269054	21171.2	22749.7
			Admin Level 2.25 [Default]						167615	13188.8	14172.5
			Admin Level 2.26 [Default]						64665.5	5088	5467.56
			Admin Level 2.27 [Default]						65642.1	5164.8	5550.72
			Admin Level 2.28 [Default]						140511	11056	11881
			Admin Level 2.29 [Default]						336866	26507.2	28483.6
			Admin Level 2.30 [Default]						0	0	0
			Total TCV 2 Vaccinations Administered to All Target Populations (Prospective Projection)						6.40465e+06	503962	541543
ð	Vaccinations Administered - Summary by Primary Grouping (Projection)
		Children 9 months
		TCV 1 Vaccinations Administered to Children 9 months(Prospective Projection)
			Area Name
			Admin Level 2.01 [Default]						0	8659.2	9305.52
			Admin Level 2.02 [Default]						0	13654.4	14673.1
			Admin Level 2.03 [Default]						0	10472.8	11253.5
			Admin Level 2.04 [Default]						0	8560	9198
			Admin Level 2.05 [Default]						0	21069.6	22640.5
			Admin Level 2.06 [Default]						0	22377.6	24046.7
			Admin Level 2.07 [Default]						0	539.2	579.6
			Admin Level 2.08 [Default]						0	29486.4	31685.6
			Admin Level 2.09 [Default]						0	31926.4	34307.3
			Admin Level 2.10 [Default]						0	14729.6	15828.1
			Admin Level 2.11 [Default]						0	12249.6	13162.8
			Admin Level 2.12 [Default]						0	18430.4	19804.7
			Admin Level 2.13 [Default]						0	31239.2	33568.9
			Admin Level 2.14 [Default]						0	100338	107820
			Admin Level 2.15 [Default]						0	22642.4	24330.6
			Admin Level 2.16 [Default]						0	25306.4	27193.3
			Admin Level 2.17 [Default]						0	16876.8	18135.6
			Admin Level 2.18 [Default]						0	29059.2	31226.2
			Admin Level 2.19 [Default]						0	44888.8	48236.2
			Admin Level 2.20 [Default]						0	25768	27688.9
			Admin Level 2.21 [Default]						0	16434.4	17659.3
			Admin Level 2.22 [Default]						0	31937.6	34319
			Admin Level 2.23 [Default]						0	46616	50092.6
			Admin Level 2.24 [Default]						0	21171.2	22749.7
			Admin Level 2.25 [Default]						0	13188.8	14172.5
			Admin Level 2.26 [Default]						0	5088	5467.56
			Admin Level 2.27 [Default]						0	5164.8	5550.72
			Admin Level 2.28 [Default]						0	11056	11881
			Admin Level 2.29 [Default]						0	26507.2	28483.6
			Admin Level 2.30 [Default]						0	0	0
			Total TCV 1 Vaccinations Administered to Children 9 months(Prospective Projection)						0	665438	715061
		TCV 2 Vaccinations Administered to Children 9 months(Prospective Projection)
			Area Name
			Admin Level 2.01 [Default]						0	0	0
			Admin Level 2.02 [Default]						0	0	0
			Admin Level 2.03 [Default]						0	0	0
			Admin Level 2.04 [Default]						0	0	0
			Admin Level 2.05 [Default]						0	0	0
			Admin Level 2.06 [Default]						0	0	0
			Admin Level 2.07 [Default]						0	0	0
			Admin Level 2.08 [Default]						0	0	0
			Admin Level 2.09 [Default]						0	0	0
			Admin Level 2.10 [Default]						0	0	0
			Admin Level 2.11 [Default]						0	12249.6	13162.8
			Admin Level 2.12 [Default]						0	18430.4	19804.7
			Admin Level 2.13 [Default]						0	31239.2	33568.9
			Admin Level 2.14 [Default]						0	100338	107820
			Admin Level 2.15 [Default]						0	22642.4	24330.6
			Admin Level 2.16 [Default]						0	25306.4	27193.3
			Admin Level 2.17 [Default]						0	16876.8	18135.6
			Admin Level 2.18 [Default]						0	29059.2	31226.2
			Admin Level 2.19 [Default]						0	44888.8	48236.2
			Admin Level 2.20 [Default]						0	25768	27688.9
			Admin Level 2.21 [Default]						0	16434.4	17659.3
			Admin Level 2.22 [Default]						0	31937.6	34319
			Admin Level 2.23 [Default]						0	46616	50092.6
			Admin Level 2.24 [Default]						0	21171.2	22749.7
			Admin Level 2.25 [Default]						0	13188.8	14172.5
			Admin Level 2.26 [Default]						0	5088	5467.56
			Admin Level 2.27 [Default]						0	5164.8	5550.72
			Admin Level 2.28 [Default]						0	11056	11881
			Admin Level 2.29 [Default]						0	26507.2	28483.6
			Admin Level 2.30 [Default]						0	0	0
			Total TCV 2 Vaccinations Administered to Children 9 months(Prospective Projection)						0	503962	541543
		Children 1 year - 14 years
		TCV 1 Vaccinations Administered to Children 1 year - 14 years(Prospective Projection)
			Area Name
			Admin Level 2.01 [Default]						110050	0	0
			Admin Level 2.02 [Default]						173532	0	0
			Admin Level 2.03 [Default]						133091	0	0
			Admin Level 2.04 [Default]						108783	0	0
			Admin Level 2.05 [Default]						267762	0	0
			Admin Level 2.06 [Default]						284390	0	0
			Admin Level 2.07 [Default]						6857.1	0	0
			Admin Level 2.08 [Default]						374732	0	0
			Admin Level 2.09 [Default]						405742	0	0
			Admin Level 2.10 [Default]						187191	0	0
			Admin Level 2.11 [Default]						155674	0	0
			Admin Level 2.12 [Default]						234223	0	0
			Admin Level 2.13 [Default]						397009	0	0
			Admin Level 2.14 [Default]						1.27515e+06	0	0
			Admin Level 2.15 [Default]						287751	0	0
			Admin Level 2.16 [Default]						321606	0	0
			Admin Level 2.17 [Default]						214482	0	0
			Admin Level 2.18 [Default]						369298	0	0
			Admin Level 2.19 [Default]						570474	0	0
			Admin Level 2.20 [Default]						327470	0	0
			Admin Level 2.21 [Default]						208855	0	0
			Admin Level 2.22 [Default]						405876	0	0
			Admin Level 2.23 [Default]						592426	0	0
			Admin Level 2.24 [Default]						269054	0	0
			Admin Level 2.25 [Default]						167615	0	0
			Admin Level 2.26 [Default]						64665.5	0	0
			Admin Level 2.27 [Default]						65642.1	0	0
			Admin Level 2.28 [Default]						140511	0	0
			Admin Level 2.29 [Default]						336866	0	0
			Admin Level 2.30 [Default]						0	0	0
			Total TCV 1 Vaccinations Administered to Children 1 year - 14 years(Prospective Projection)						8.45678e+06	0	0
		TCV 2 Vaccinations Administered to Children 1 year - 14 years(Prospective Projection)
			Area Name
			Admin Level 2.01 [Default]						0	0	0
			Admin Level 2.02 [Default]						0	0	0
			Admin Level 2.03 [Default]						0	0	0
			Admin Level 2.04 [Default]						0	0	0
			Admin Level 2.05 [Default]						0	0	0
			Admin Level 2.06 [Default]						0	0	0
			Admin Level 2.07 [Default]						0	0	0
			Admin Level 2.08 [Default]						0	0	0
			Admin Level 2.09 [Default]						0	0	0
			Admin Level 2.10 [Default]						0	0	0
			Admin Level 2.11 [Default]						155674	0	0
			Admin Level 2.12 [Default]						234223	0	0
			Admin Level 2.13 [Default]						397009	0	0
			Admin Level 2.14 [Default]						1.27515e+06	0	0
			Admin Level 2.15 [Default]						287751	0	0
			Admin Level 2.16 [Default]						321606	0	0
			Admin Level 2.17 [Default]						214482	0	0
			Admin Level 2.18 [Default]						369298	0	0
			Admin Level 2.19 [Default]						570474	0	0
			Admin Level 2.20 [Default]						327470	0	0
			Admin Level 2.21 [Default]						208855	0	0
			Admin Level 2.22 [Default]						405876	0	0
			Admin Level 2.23 [Default]						592426	0	0
			Admin Level 2.24 [Default]						269054	0	0
			Admin Level 2.25 [Default]						167615	0	0
			Admin Level 2.26 [Default]						64665.5	0	0
			Admin Level 2.27 [Default]						65642.1	0	0
			Admin Level 2.28 [Default]						140511	0	0
			Admin Level 2.29 [Default]						336866	0	0
			Admin Level 2.30 [Default]						0	0	0
			Total TCV 2 Vaccinations Administered to Children 1 year - 14 years(Prospective Projection)						6.40465e+06	0	0
ï	Vaccinations Administered - Summary (Projection)
		TCV 1
		Children 9 months - Entire Target Group Category (Coverage Projection)
			Area Name
			Admin Level 2.01 [Default]						0	8659.2	9305.52
			Admin Level 2.02 [Default]						0	13654.4	14673.1
			Admin Level 2.03 [Default]						0	10472.8	11253.5
			Admin Level 2.04 [Default]						0	8560	9198
			Admin Level 2.05 [Default]						0	21069.6	22640.5
			Admin Level 2.06 [Default]						0	22377.6	24046.7
			Admin Level 2.07 [Default]						0	539.2	579.6
			Admin Level 2.08 [Default]						0	29486.4	31685.6
			Admin Level 2.09 [Default]						0	31926.4	34307.3
			Admin Level 2.10 [Default]						0	14729.6	15828.1
			Admin Level 2.11 [Default]						0	12249.6	13162.8
			Admin Level 2.12 [Default]						0	18430.4	19804.7
			Admin Level 2.13 [Default]						0	31239.2	33568.9
			Admin Level 2.14 [Default]						0	100338	107820
			Admin Level 2.15 [Default]						0	22642.4	24330.6
			Admin Level 2.16 [Default]						0	25306.4	27193.3
			Admin Level 2.17 [Default]						0	16876.8	18135.6
			Admin Level 2.18 [Default]						0	29059.2	31226.2
			Admin Level 2.19 [Default]						0	44888.8	48236.2
			Admin Level 2.20 [Default]						0	25768	27688.9
			Admin Level 2.21 [Default]						0	16434.4	17659.3
			Admin Level 2.22 [Default]						0	31937.6	34319
			Admin Level 2.23 [Default]						0	46616	50092.6
			Admin Level 2.24 [Default]						0	21171.2	22749.7
			Admin Level 2.25 [Default]						0	13188.8	14172.5
			Admin Level 2.26 [Default]						0	5088	5467.56
			Admin Level 2.27 [Default]						0	5164.8	5550.72
			Admin Level 2.28 [Default]						0	11056	11881
			Admin Level 2.29 [Default]						0	26507.2	28483.6
			Admin Level 2.30 [Default]						0	0	0
			Total Immunized Children 9 months - Entire Target Group Category (Coverage Projection) TCV 1						0	665438	715061
		TCV 1
		Children 9 months - Entire Target Group Category (Coverage Projection)
			Area Name
			Admin Level 2.01 [Default]						0	0	0
			Admin Level 2.02 [Default]						0	0	0
			Admin Level 2.03 [Default]						0	0	0
			Admin Level 2.04 [Default]						0	0	0
			Admin Level 2.05 [Default]						0	0	0
			Admin Level 2.06 [Default]						0	0	0
			Admin Level 2.07 [Default]						0	0	0
			Admin Level 2.08 [Default]						0	0	0
			Admin Level 2.09 [Default]						0	0	0
			Admin Level 2.10 [Default]						0	0	0
			Admin Level 2.11 [Default]						0	0	0
			Admin Level 2.12 [Default]						0	0	0
			Admin Level 2.13 [Default]						0	0	0
			Admin Level 2.14 [Default]						0	0	0
			Admin Level 2.15 [Default]						0	0	0
			Admin Level 2.16 [Default]						0	0	0
			Admin Level 2.17 [Default]						0	0	0
			Admin Level 2.18 [Default]						0	0	0
			Admin Level 2.19 [Default]						0	0	0
			Admin Level 2.20 [Default]						0	0	0
			Admin Level 2.21 [Default]						0	0	0
			Admin Level 2.22 [Default]						0	0	0
			Admin Level 2.23 [Default]						0	0	0
			Admin Level 2.24 [Default]						0	0	0
			Admin Level 2.25 [Default]						0	0	0
			Admin Level 2.26 [Default]						0	0	0
			Admin Level 2.27 [Default]						0	0	0
			Admin Level 2.28 [Default]						0	0	0
			Admin Level 2.29 [Default]						0	0	0
			Admin Level 2.30 [Default]						0	0	0
			Total Immunized Children 9 months - Entire Target Group Category (Coverage Projection) TCV 1						0	0	0
		TCV 1
		Children 1 year - 14 years - Entire Target Group Category (Coverage Projection)
			Area Name
			Admin Level 2.01 [Default]						110050	0	0
			Admin Level 2.02 [Default]						173532	0	0
			Admin Level 2.03 [Default]						133091	0	0
			Admin Level 2.04 [Default]						108783	0	0
			Admin Level 2.05 [Default]						267762	0	0
			Admin Level 2.06 [Default]						284390	0	0
			Admin Level 2.07 [Default]						6857.1	0	0
			Admin Level 2.08 [Default]						374732	0	0
			Admin Level 2.09 [Default]						405742	0	0
			Admin Level 2.10 [Default]						187191	0	0
			Admin Level 2.11 [Default]						155674	0	0
			Admin Level 2.12 [Default]						234223	0	0
			Admin Level 2.13 [Default]						397009	0	0
			Admin Level 2.14 [Default]						1.27515e+06	0	0
			Admin Level 2.15 [Default]						287751	0	0
			Admin Level 2.16 [Default]						321606	0	0
			Admin Level 2.17 [Default]						214482	0	0
			Admin Level 2.18 [Default]						369298	0	0
			Admin Level 2.19 [Default]						570474	0	0
			Admin Level 2.20 [Default]						327470	0	0
			Admin Level 2.21 [Default]						208855	0	0
			Admin Level 2.22 [Default]						405876	0	0
			Admin Level 2.23 [Default]						592426	0	0
			Admin Level 2.24 [Default]						269054	0	0
			Admin Level 2.25 [Default]						167615	0	0
			Admin Level 2.26 [Default]						64665.5	0	0
			Admin Level 2.27 [Default]						65642.1	0	0
			Admin Level 2.28 [Default]						140511	0	0
			Admin Level 2.29 [Default]						336866	0	0
			Admin Level 2.30 [Default]						0	0	0
			Total Children 1 year - 14 years - Entire Target Group Category (Coverage Projection) TCV 1						8.45678e+06	0	0
		TCV 1
		Children 1 year - 14 years - Entire Target Group Category (Coverage Projection)
			Area Name
			Admin Level 2.01 [Default]						0	0	0
			Admin Level 2.02 [Default]						0	0	0
			Admin Level 2.03 [Default]						0	0	0
			Admin Level 2.04 [Default]						0	0	0
			Admin Level 2.05 [Default]						0	0	0
			Admin Level 2.06 [Default]						0	0	0
			Admin Level 2.07 [Default]						0	0	0
			Admin Level 2.08 [Default]						0	0	0
			Admin Level 2.09 [Default]						0	0	0
			Admin Level 2.10 [Default]						0	0	0
			Admin Level 2.11 [Default]						0	0	0
			Admin Level 2.12 [Default]						0	0	0
			Admin Level 2.13 [Default]						0	0	0
			Admin Level 2.14 [Default]						0	0	0
			Admin Level 2.15 [Default]						0	0	0
			Admin Level 2.16 [Default]						0	0	0
			Admin Level 2.17 [Default]						0	0	0
			Admin Level 2.18 [Default]						0	0	0
			Admin Level 2.19 [Default]						0	0	0
			Admin Level 2.20 [Default]						0	0	0
			Admin Level 2.21 [Default]						0	0	0
			Admin Level 2.22 [Default]						0	0	0
			Admin Level 2.23 [Default]						0	0	0
			Admin Level 2.24 [Default]						0	0	0
			Admin Level 2.25 [Default]						0	0	0
			Admin Level 2.26 [Default]						0	0	0
			Admin Level 2.27 [Default]						0	0	0
			Admin Level 2.28 [Default]						0	0	0
			Admin Level 2.29 [Default]						0	0	0
			Admin Level 2.30 [Default]						0	0	0
			Total Children 1 year - 14 years - Entire Target Group Category (Coverage Projection) TCV 1						0	0	0
		TCV 2
		Children 9 months - Entire Target Group Category (Coverage Projection)
			Area Name
			Admin Level 2.01 [Default]						0	0	0
			Admin Level 2.02 [Default]						0	0	0
			Admin Level 2.03 [Default]						0	0	0
			Admin Level 2.04 [Default]						0	0	0
			Admin Level 2.05 [Default]						0	0	0
			Admin Level 2.06 [Default]						0	0	0
			Admin Level 2.07 [Default]						0	0	0
			Admin Level 2.08 [Default]						0	0	0
			Admin Level 2.09 [Default]						0	0	0
			Admin Level 2.10 [Default]						0	0	0
			Admin Level 2.11 [Default]						0	12249.6	13162.8
			Admin Level 2.12 [Default]						0	18430.4	19804.7
			Admin Level 2.13 [Default]						0	31239.2	33568.9
			Admin Level 2.14 [Default]						0	100338	107820
			Admin Level 2.15 [Default]						0	22642.4	24330.6
			Admin Level 2.16 [Default]						0	25306.4	27193.3
			Admin Level 2.17 [Default]						0	16876.8	18135.6
			Admin Level 2.18 [Default]						0	29059.2	31226.2
			Admin Level 2.19 [Default]						0	44888.8	48236.2
			Admin Level 2.20 [Default]						0	25768	27688.9
			Admin Level 2.21 [Default]						0	16434.4	17659.3
			Admin Level 2.22 [Default]						0	31937.6	34319
			Admin Level 2.23 [Default]						0	46616	50092.6
			Admin Level 2.24 [Default]						0	21171.2	22749.7
			Admin Level 2.25 [Default]						0	13188.8	14172.5
			Admin Level 2.26 [Default]						0	5088	5467.56
			Admin Level 2.27 [Default]						0	5164.8	5550.72
			Admin Level 2.28 [Default]						0	11056	11881
			Admin Level 2.29 [Default]						0	26507.2	28483.6
			Admin Level 2.30 [Default]						0	0	0
			Total Children 9 months - Entire Target Group Category (Coverage Projection) TCV 2						0	503962	541543
		TCV 2
		Children 9 months - Not in Use (Coverage Projection)
			Area Name
			Admin Level 2.01 [Default]						0	0	0
			Admin Level 2.02 [Default]						0	0	0
			Admin Level 2.03 [Default]						0	0	0
			Admin Level 2.04 [Default]						0	0	0
			Admin Level 2.05 [Default]						0	0	0
			Admin Level 2.06 [Default]						0	0	0
			Admin Level 2.07 [Default]						0	0	0
			Admin Level 2.08 [Default]						0	0	0
			Admin Level 2.09 [Default]						0	0	0
			Admin Level 2.10 [Default]						0	0	0
			Admin Level 2.11 [Default]						0	0	0
			Admin Level 2.12 [Default]						0	0	0
			Admin Level 2.13 [Default]						0	0	0
			Admin Level 2.14 [Default]						0	0	0
			Admin Level 2.15 [Default]						0	0	0
			Admin Level 2.16 [Default]						0	0	0
			Admin Level 2.17 [Default]						0	0	0
			Admin Level 2.18 [Default]						0	0	0
			Admin Level 2.19 [Default]						0	0	0
			Admin Level 2.20 [Default]						0	0	0
			Admin Level 2.21 [Default]						0	0	0
			Admin Level 2.22 [Default]						0	0	0
			Admin Level 2.23 [Default]						0	0	0
			Admin Level 2.24 [Default]						0	0	0
			Admin Level 2.25 [Default]						0	0	0
			Admin Level 2.26 [Default]						0	0	0
			Admin Level 2.27 [Default]						0	0	0
			Admin Level 2.28 [Default]						0	0	0
			Admin Level 2.29 [Default]						0	0	0
			Admin Level 2.30 [Default]						0	0	0
			Total Children 9 months - Not in Use (Coverage Projection) TCV 2						0	0	0
		TCV 2
		Children 1 year - 14 years - Entire Target Group Category (Coverage Projection)
			Area Name
			Admin Level 2.01 [Default]						0	0	0
			Admin Level 2.02 [Default]						0	0	0
			Admin Level 2.03 [Default]						0	0	0
			Admin Level 2.04 [Default]						0	0	0
			Admin Level 2.05 [Default]						0	0	0
			Admin Level 2.06 [Default]						0	0	0
			Admin Level 2.07 [Default]						0	0	0
			Admin Level 2.08 [Default]						0	0	0
			Admin Level 2.09 [Default]						0	0	0
			Admin Level 2.10 [Default]						0	0	0
			Admin Level 2.11 [Default]						155674	0	0
			Admin Level 2.12 [Default]						234223	0	0
			Admin Level 2.13 [Default]						397009	0	0
			Admin Level 2.14 [Default]						1.27515e+06	0	0
			Admin Level 2.15 [Default]						287751	0	0
			Admin Level 2.16 [Default]						321606	0	0
			Admin Level 2.17 [Default]						214482	0	0
			Admin Level 2.18 [Default]						369298	0	0
			Admin Level 2.19 [Default]						570474	0	0
			Admin Level 2.20 [Default]						327470	0	0
			Admin Level 2.21 [Default]						208855	0	0
			Admin Level 2.22 [Default]						405876	0	0
			Admin Level 2.23 [Default]						592426	0	0
			Admin Level 2.24 [Default]						269054	0	0
			Admin Level 2.25 [Default]						167615	0	0
			Admin Level 2.26 [Default]						64665.5	0	0
			Admin Level 2.27 [Default]						65642.1	0	0
			Admin Level 2.28 [Default]						140511	0	0
			Admin Level 2.29 [Default]						336866	0	0
			Admin Level 2.30 [Default]						0	0	0
			Total Children 1 year - 14 years - Entire Target Group Category (Coverage Projection) TCV 2						6.40465e+06	0	0
		TCV 2
		Children 9 months - Not in Use (Coverage Projection)
			Area Name
			Admin Level 2.01 [Default]						0	0	0
			Admin Level 2.02 [Default]						0	0	0
			Admin Level 2.03 [Default]						0	0	0
			Admin Level 2.04 [Default]						0	0	0
			Admin Level 2.05 [Default]						0	0	0
			Admin Level 2.06 [Default]						0	0	0
			Admin Level 2.07 [Default]						0	0	0
			Admin Level 2.08 [Default]						0	0	0
			Admin Level 2.09 [Default]						0	0	0
			Admin Level 2.10 [Default]						0	0	0
			Admin Level 2.11 [Default]						0	0	0
			Admin Level 2.12 [Default]						0	0	0
			Admin Level 2.13 [Default]						0	0	0
			Admin Level 2.14 [Default]						0	0	0
			Admin Level 2.15 [Default]						0	0	0
			Admin Level 2.16 [Default]						0	0	0
			Admin Level 2.17 [Default]						0	0	0
			Admin Level 2.18 [Default]						0	0	0
			Admin Level 2.19 [Default]						0	0	0
			Admin Level 2.20 [Default]						0	0	0
			Admin Level 2.21 [Default]						0	0	0
			Admin Level 2.22 [Default]						0	0	0
			Admin Level 2.23 [Default]						0	0	0
			Admin Level 2.24 [Default]						0	0	0
			Admin Level 2.25 [Default]						0	0	0
			Admin Level 2.26 [Default]						0	0	0
			Admin Level 2.27 [Default]						0	0	0
			Admin Level 2.28 [Default]						0	0	0
			Admin Level 2.29 [Default]						0	0	0
			Admin Level 2.30 [Default]						0	0	0
			Total Children 9 months - Not in Use (Coverage Projection) TCV 2						0	0	0

## Sheet: Count_To
±	Calculations - Target Population Counts
x	Typhoid Conjugate Vaccine (TCV) Delivery Costing Tool - [Country or Highest Level Name Here] (COST PROJECTION)
	Go to Table of Contents
é	ç	è
	Year Ending December								2022	2023	2024
	Period Start Date								2022-01-01	2023-01-01	2024-01-01
	Period End Date								2022-12-31	2023-12-31	2024-12-31
	Counter								1	2	3
	Financial Year								2022	2023	2024
ï	TOTAL POPULATION (COST PROJECTION)
		All Groups and Subgroups (COST PROJECTION)
			Area
			Admin Level 2.01 [Default]						126419	129411	132476
			Admin Level 2.02 [Default]						199343	204062	208894
			Admin Level 2.03 [Default]						152887	156507	160212
			Admin Level 2.04 [Default]						124963	127922	130950
			Admin Level 2.05 [Default]						307590	314872	322326
			Admin Level 2.06 [Default]						326691	334425	342343
			Admin Level 2.07 [Default]						7877	8063	8254
			Admin Level 2.08 [Default]						430470	440661	451094
			Admin Level 2.09 [Default]						466093	477127	488423
			Admin Level 2.10 [Default]						215034	220125	225337
			Admin Level 2.11 [Default]						178829	183062	187396
			Admin Level 2.12 [Default]						269062	275433	281953
			Admin Level 2.13 [Default]						456060	466857	477910
			Admin Level 2.14 [Default]						1464817	1499497	1534998
			Admin Level 2.15 [Default]						330552	338378	346389
			Admin Level 2.16 [Default]						369443	378189	387142
			Admin Level 2.17 [Default]						246384	252217	258188
			Admin Level 2.18 [Default]						424228	434272	444553
			Admin Level 2.19 [Default]						655327	670842	686724
			Admin Level 2.20 [Default]						376178	385085	394201
			Admin Level 2.21 [Default]						239920	245601	251415
			Admin Level 2.22 [Default]						466247	477286	488585
			Admin Level 2.23 [Default]						680544	696655	713149
			Admin Level 2.24 [Default]						309074	316391	323882
			Admin Level 2.25 [Default]						192546	197105	201771
			Admin Level 2.26 [Default]						74284	76042	77843
			Admin Level 2.27 [Default]						75406	77191	79019
			Admin Level 2.28 [Default]						161410	165231	169144
			Admin Level 2.29 [Default]						386972	396134	405512
			Admin Level 2.30 [Default]						0	0	0
			All Groups and Subgroups (COST PROJECTION)						9714650	9944643	10180083
ï	COUNTS - BY TARGET GROUP (COST PROJECTION)
		All Children 9 months (COST PROJECTION)
			Area
			Admin Level 2.01 [Default]						10577	10824	11078
			Admin Level 2.02 [Default]						16678	17068	17468
			Admin Level 2.03 [Default]						12791	13091	13397
			Admin Level 2.04 [Default]						10455	10700	10950
			Admin Level 2.05 [Default]						25735	26337	26953
			Admin Level 2.06 [Default]						27333	27972	28627
			Admin Level 2.07 [Default]						659	674	690
			Admin Level 2.08 [Default]						36015	36858	37721
			Admin Level 2.09 [Default]						38996	39908	40842
			Admin Level 2.10 [Default]						17991	18412	18843
			Admin Level 2.11 [Default]						14962	15312	15670
			Admin Level 2.12 [Default]						22511	23038	23577
			Admin Level 2.13 [Default]						38156	39049	39963
			Admin Level 2.14 [Default]						122554	125422	128357
			Admin Level 2.15 [Default]						27656	28303	28965
			Admin Level 2.16 [Default]						30910	31633	32373
			Admin Level 2.17 [Default]						20614	21096	21590
			Admin Level 2.18 [Default]						35493	36324	37174
			Admin Level 2.19 [Default]						54828	56111	57424
			Admin Level 2.20 [Default]						31473	32210	32963
			Admin Level 2.21 [Default]						20073	20543	21023
			Admin Level 2.22 [Default]						39009	39922	40856
			Admin Level 2.23 [Default]						56938	58270	59634
			Admin Level 2.24 [Default]						25859	26464	27083
			Admin Level 2.25 [Default]						16109	16486	16872
			Admin Level 2.26 [Default]						6215	6360	6509
			Admin Level 2.27 [Default]						6309	6456	6608
			Admin Level 2.28 [Default]						13504	13820	14144
			Admin Level 2.29 [Default]						32376	33134	33909
			Admin Level 2.30 [Default]						0	0	0
			Total All Children 9 months (COST PROJECTION)						812779	831797	851263
		All Children 1 year - 14 years (COST PROJECTION)
			Area
			Admin Level 2.01 [Default]						115842	118587	121398
			Admin Level 2.02 [Default]						182665	186994	191426
			Admin Level 2.03 [Default]						140096	143416	146815
			Admin Level 2.04 [Default]						114508	117222	120000
			Admin Level 2.05 [Default]						281855	288535	295373
			Admin Level 2.06 [Default]						299358	306453	313716
			Admin Level 2.07 [Default]						7218	7389	7564
			Admin Level 2.08 [Default]						394455	403803	413373
			Admin Level 2.09 [Default]						427097	437219	447581
			Admin Level 2.10 [Default]						197043	201713	206494
			Admin Level 2.11 [Default]						163867	167750	171726
			Admin Level 2.12 [Default]						246551	252395	258376
			Admin Level 2.13 [Default]						417904	427808	437947
			Admin Level 2.14 [Default]						1342263	1374075	1406641
			Admin Level 2.15 [Default]						302896	310075	317424
			Admin Level 2.16 [Default]						338533	346556	354769
			Admin Level 2.17 [Default]						225770	231121	236598
			Admin Level 2.18 [Default]						388735	397948	407379
			Admin Level 2.19 [Default]						600499	614731	629300
			Admin Level 2.20 [Default]						344705	352875	361238
			Admin Level 2.21 [Default]						219847	225058	230392
			Admin Level 2.22 [Default]						427238	437364	447729
			Admin Level 2.23 [Default]						623606	638385	653515
			Admin Level 2.24 [Default]						283215	289927	296799
			Admin Level 2.25 [Default]						176437	180619	184899
			Admin Level 2.26 [Default]						68069	69682	71334
			Admin Level 2.27 [Default]						69097	70735	72411
			Admin Level 2.28 [Default]						147906	151411	155000
			Admin Level 2.29 [Default]						354596	363000	371603
			Admin Level 2.30 [Default]						0	0	0
			Total All Children 1 year - 14 years (COST PROJECTION)						8901871	9112846	9328820
ð	Children 9 months Entire Target Group Category (COST PROJECTION)
		Children 9 months Entire Target Group Category (COST PROJECTION)
			Area
			Admin Level 2.01 [Default]						10577	10824	11078
			Admin Level 2.02 [Default]						16678	17068	17468
			Admin Level 2.03 [Default]						12791	13091	13397
			Admin Level 2.04 [Default]						10455	10700	10950
			Admin Level 2.05 [Default]						25735	26337	26953
			Admin Level 2.06 [Default]						27333	27972	28627
			Admin Level 2.07 [Default]						659	674	690
			Admin Level 2.08 [Default]						36015	36858	37721
			Admin Level 2.09 [Default]						38996	39908	40842
			Admin Level 2.10 [Default]						17991	18412	18843
			Admin Level 2.11 [Default]						14962	15312	15670
			Admin Level 2.12 [Default]						22511	23038	23577
			Admin Level 2.13 [Default]						38156	39049	39963
			Admin Level 2.14 [Default]						122554	125422	128357
			Admin Level 2.15 [Default]						27656	28303	28965
			Admin Level 2.16 [Default]						30910	31633	32373
			Admin Level 2.17 [Default]						20614	21096	21590
			Admin Level 2.18 [Default]						35493	36324	37174
			Admin Level 2.19 [Default]						54828	56111	57424
			Admin Level 2.20 [Default]						31473	32210	32963
			Admin Level 2.21 [Default]						20073	20543	21023
			Admin Level 2.22 [Default]						39009	39922	40856
			Admin Level 2.23 [Default]						56938	58270	59634
			Admin Level 2.24 [Default]						25859	26464	27083
			Admin Level 2.25 [Default]						16109	16486	16872
			Admin Level 2.26 [Default]						6215	6360	6509
			Admin Level 2.27 [Default]						6309	6456	6608
			Admin Level 2.28 [Default]						13504	13820	14144
			Admin Level 2.29 [Default]						32376	33134	33909
			Admin Level 2.30 [Default]						0	0	0
			Total Children 9 months Entire Target Group Category (COST PROJECTION)						812779	831797	851263
ï	Children 9 months Not in Use (COST PROJECTION)
		Children 9 months Not in Use (COST PROJECTION)
			Area
			Admin Level 2.01 [Default]						0	0	0
			Admin Level 2.02 [Default]						0	0	0
			Admin Level 2.03 [Default]						0	0	0
			Admin Level 2.04 [Default]						0	0	0
			Admin Level 2.05 [Default]						0	0	0
			Admin Level 2.06 [Default]						0	0	0
			Admin Level 2.07 [Default]						0	0	0
			Admin Level 2.08 [Default]						0	0	0
			Admin Level 2.09 [Default]						0	0	0
			Admin Level 2.10 [Default]						0	0	0
			Admin Level 2.11 [Default]						0	0	0
			Admin Level 2.12 [Default]						0	0	0
			Admin Level 2.13 [Default]						0	0	0
			Admin Level 2.14 [Default]						0	0	0
			Admin Level 2.15 [Default]						0	0	0
			Admin Level 2.16 [Default]						0	0	0
			Admin Level 2.17 [Default]						0	0	0
			Admin Level 2.18 [Default]						0	0	0
			Admin Level 2.19 [Default]						0	0	0
			Admin Level 2.20 [Default]						0	0	0
			Admin Level 2.21 [Default]						0	0	0
			Admin Level 2.22 [Default]						0	0	0
			Admin Level 2.23 [Default]						0	0	0
			Admin Level 2.24 [Default]						0	0	0
			Admin Level 2.25 [Default]						0	0	0
			Admin Level 2.26 [Default]						0	0	0
			Admin Level 2.27 [Default]						0	0	0
			Admin Level 2.28 [Default]						0	0	0
			Admin Level 2.29 [Default]						0	0	0
			Admin Level 2.30 [Default]						0	0	0
			Total Children 9 months Not in Use (COST PROJECTION)						0	0	0
ï	Children 1 year - 14 years Entire Target Group Category (COST PROJECTION)
		Children 1 year - 14 years Entire Target Group Category (COST PROJECTION)
			Area
			Admin Level 2.01 [Default]						115842	118587	121398
			Admin Level 2.02 [Default]						182665	186994	191426
			Admin Level 2.03 [Default]						140096	143416	146815
			Admin Level 2.04 [Default]						114508	117222	120000
			Admin Level 2.05 [Default]						281855	288535	295373
			Admin Level 2.06 [Default]						299358	306453	313716
			Admin Level 2.07 [Default]						7218	7389	7564
			Admin Level 2.08 [Default]						394455	403803	413373
			Admin Level 2.09 [Default]						427097	437219	447581
			Admin Level 2.10 [Default]						197043	201713	206494
			Admin Level 2.11 [Default]						163867	167750	171726
			Admin Level 2.12 [Default]						246551	252395	258376
			Admin Level 2.13 [Default]						417904	427808	437947
			Admin Level 2.14 [Default]						1342263	1374075	1406641
			Admin Level 2.15 [Default]						302896	310075	317424
			Admin Level 2.16 [Default]						338533	346556	354769
			Admin Level 2.17 [Default]						225770	231121	236598
			Admin Level 2.18 [Default]						388735	397948	407379
			Admin Level 2.19 [Default]						600499	614731	629300
			Admin Level 2.20 [Default]						344705	352875	361238
			Admin Level 2.21 [Default]						219847	225058	230392
			Admin Level 2.22 [Default]						427238	437364	447729
			Admin Level 2.23 [Default]						623606	638385	653515
			Admin Level 2.24 [Default]						283215	289927	296799
			Admin Level 2.25 [Default]						176437	180619	184899
			Admin Level 2.26 [Default]						68069	69682	71334
			Admin Level 2.27 [Default]						69097	70735	72411
			Admin Level 2.28 [Default]						147906	151411	155000
			Admin Level 2.29 [Default]						354596	363000	371603
			Admin Level 2.30 [Default]						0	0	0
			Total Children 1 year - 14 years Entire Target Group Category (COST PROJECTION)						8901871	9112846	9328820
ï	Children 1 year - 14 years Not in Use (COST PROJECTION)
		Children 1 year - 14 years Not in Use (COST PROJECTION)
			Area
			Admin Level 2.01 [Default]						0	0	0
			Admin Level 2.02 [Default]						0	0	0
			Admin Level 2.03 [Default]						0	0	0
			Admin Level 2.04 [Default]						0	0	0
			Admin Level 2.05 [Default]						0	0	0
			Admin Level 2.06 [Default]						0	0	0
			Admin Level 2.07 [Default]						0	0	0
			Admin Level 2.08 [Default]						0	0	0
			Admin Level 2.09 [Default]						0	0	0
			Admin Level 2.10 [Default]						0	0	0
			Admin Level 2.11 [Default]						0	0	0
			Admin Level 2.12 [Default]						0	0	0
			Admin Level 2.13 [Default]						0	0	0
			Admin Level 2.14 [Default]						0	0	0
			Admin Level 2.15 [Default]						0	0	0
			Admin Level 2.16 [Default]						0	0	0
			Admin Level 2.17 [Default]						0	0	0
			Admin Level 2.18 [Default]						0	0	0
			Admin Level 2.19 [Default]						0	0	0
			Admin Level 2.20 [Default]						0	0	0
			Admin Level 2.21 [Default]						0	0	0
			Admin Level 2.22 [Default]						0	0	0
			Admin Level 2.23 [Default]						0	0	0
			Admin Level 2.24 [Default]						0	0	0
			Admin Level 2.25 [Default]						0	0	0
			Admin Level 2.26 [Default]						0	0	0
			Admin Level 2.27 [Default]						0	0	0
			Admin Level 2.28 [Default]						0	0	0
			Admin Level 2.29 [Default]						0	0	0
			Admin Level 2.30 [Default]						0	0	0
			Total Children 1 year - 14 years Not in Use (COST PROJECTION)						0	0	0

## Sheet: CALCS_COVERAGE
±	Calculations - Coverage
x	Typhoid Conjugate Vaccine (TCV) Delivery Costing Tool - [Country or Highest Level Name Here] (COST PROJECTION)
	Go to Table of Contents
é	ç	è
	Year Ending December								2022	2023	2024
	Period Start Date								2022-01-01	2023-01-01	2024-01-01
	Period End Date								2022-12-31	2023-12-31	2024-12-31
	Counter								1	2	3
	Financial Year								2022	2023	2024
ð	Vaccinations Administered (Projected) - Summary
		Total Vaccinations Administered (Projected)
			Area
			Admin Level 2.01 [Default]						110050	8659.2	9305.52
			Admin Level 2.02 [Default]						173532	13654.4	14673.1
			Admin Level 2.03 [Default]						133091	10472.8	11253.5
			Admin Level 2.04 [Default]						108783	8560	9198
			Admin Level 2.05 [Default]						267762	21069.6	22640.5
			Admin Level 2.06 [Default]						284390	22377.6	24046.7
			Admin Level 2.07 [Default]						6857.1	539.2	579.6
			Admin Level 2.08 [Default]						374732	29486.4	31685.6
			Admin Level 2.09 [Default]						405742	31926.4	34307.3
			Admin Level 2.10 [Default]						187191	14729.6	15828.1
			Admin Level 2.11 [Default]						311347	24499.2	26325.6
			Admin Level 2.12 [Default]						468447	36860.8	39609.4
			Admin Level 2.13 [Default]						794018	62478.4	67137.8
			Admin Level 2.14 [Default]						2.5503e+06	200675	215640
			Admin Level 2.15 [Default]						575502	45284.8	48661.2
			Admin Level 2.16 [Default]						643213	50612.8	54386.6
			Admin Level 2.17 [Default]						428963	33753.6	36271.2
			Admin Level 2.18 [Default]						738596	58118.4	62452.3
			Admin Level 2.19 [Default]						1.14095e+06	89777.6	96472.3
			Admin Level 2.20 [Default]						654940	51536	55377.8
			Admin Level 2.21 [Default]						417709	32868.8	35318.6
			Admin Level 2.22 [Default]						811752	63875.2	68638.1
			Admin Level 2.23 [Default]						1.18485e+06	93232	100185
			Admin Level 2.24 [Default]						538108	42342.4	45499.4
			Admin Level 2.25 [Default]						335230	26377.6	28345
			Admin Level 2.26 [Default]						129331	10176	10935.1
			Admin Level 2.27 [Default]						131284	10329.6	11101.4
			Admin Level 2.28 [Default]						281021	22112	23761.9
			Admin Level 2.29 [Default]						673732	53014.4	56967.1
			Admin Level 2.30 [Default]						0	0	0
			Total Vaccinations Administered (Projected)						1.48614e+07	1.1694e+06	1.2566e+06
ð	Dose 1 Coverage - Outputs - Projected
		Coverage Projections
		TCV 1
			TCV 1 - Children 9 months - Entire Target Group Category
			Area
			Admin Level 2.01 [Default]						0	8659.2	9305.52
			Admin Level 2.02 [Default]						0	13654.4	14673.1
			Admin Level 2.03 [Default]						0	10472.8	11253.5
			Admin Level 2.04 [Default]						0	8560	9198
			Admin Level 2.05 [Default]						0	21069.6	22640.5
			Admin Level 2.06 [Default]						0	22377.6	24046.7
			Admin Level 2.07 [Default]						0	539.2	579.6
			Admin Level 2.08 [Default]						0	29486.4	31685.6
			Admin Level 2.09 [Default]						0	31926.4	34307.3
			Admin Level 2.10 [Default]						0	14729.6	15828.1
			Admin Level 2.11 [Default]						0	12249.6	13162.8
			Admin Level 2.12 [Default]						0	18430.4	19804.7
			Admin Level 2.13 [Default]						0	31239.2	33568.9
			Admin Level 2.14 [Default]						0	100338	107820
			Admin Level 2.15 [Default]						0	22642.4	24330.6
			Admin Level 2.16 [Default]						0	25306.4	27193.3
			Admin Level 2.17 [Default]						0	16876.8	18135.6
			Admin Level 2.18 [Default]						0	29059.2	31226.2
			Admin Level 2.19 [Default]						0	44888.8	48236.2
			Admin Level 2.20 [Default]						0	25768	27688.9
			Admin Level 2.21 [Default]						0	16434.4	17659.3
			Admin Level 2.22 [Default]						0	31937.6	34319
			Admin Level 2.23 [Default]						0	46616	50092.6
			Admin Level 2.24 [Default]						0	21171.2	22749.7
			Admin Level 2.25 [Default]						0	13188.8	14172.5
			Admin Level 2.26 [Default]						0	5088	5467.56
			Admin Level 2.27 [Default]						0	5164.8	5550.72
			Admin Level 2.28 [Default]						0	11056	11881
			Admin Level 2.29 [Default]						0	26507.2	28483.6
			Admin Level 2.30 [Default]						0	0	0
			Total TCV 1 TCV 1 - Children 9 months - Entire Target Group Category Vaccinations Administered (Projected)						0	665438	715061
			TCV 1 - Children 9 months - Not in Use
			Area
			Admin Level 2.01 [Default]						0	0	0
			Admin Level 2.02 [Default]						0	0	0
			Admin Level 2.03 [Default]						0	0	0
			Admin Level 2.04 [Default]						0	0	0
			Admin Level 2.05 [Default]						0	0	0
			Admin Level 2.06 [Default]						0	0	0
			Admin Level 2.07 [Default]						0	0	0
			Admin Level 2.08 [Default]						0	0	0
			Admin Level 2.09 [Default]						0	0	0
			Admin Level 2.10 [Default]						0	0	0
			Admin Level 2.11 [Default]						0	0	0
			Admin Level 2.12 [Default]						0	0	0
			Admin Level 2.13 [Default]						0	0	0
			Admin Level 2.14 [Default]						0	0	0
			Admin Level 2.15 [Default]						0	0	0
			Admin Level 2.16 [Default]						0	0	0
			Admin Level 2.17 [Default]						0	0	0
			Admin Level 2.18 [Default]						0	0	0
			Admin Level 2.19 [Default]						0	0	0
			Admin Level 2.20 [Default]						0	0	0
			Admin Level 2.21 [Default]						0	0	0
			Admin Level 2.22 [Default]						0	0	0
			Admin Level 2.23 [Default]						0	0	0
			Admin Level 2.24 [Default]						0	0	0
			Admin Level 2.25 [Default]						0	0	0
			Admin Level 2.26 [Default]						0	0	0
			Admin Level 2.27 [Default]						0	0	0
			Admin Level 2.28 [Default]						0	0	0
			Admin Level 2.29 [Default]						0	0	0
			Admin Level 2.30 [Default]						0	0	0
			Total TCV 1 TCV 1 - Children 9 months - Not in Use Vaccinations Administered (Projected)						0	0	0
			TCV 1 - Children 1 year - 14 years - Entire Target Group Category
			Area
			Admin Level 2.01 [Default]						110050	0	0
			Admin Level 2.02 [Default]						173532	0	0
			Admin Level 2.03 [Default]						133091	0	0
			Admin Level 2.04 [Default]						108783	0	0
			Admin Level 2.05 [Default]						267762	0	0
			Admin Level 2.06 [Default]						284390	0	0
			Admin Level 2.07 [Default]						6857.1	0	0
			Admin Level 2.08 [Default]						374732	0	0
			Admin Level 2.09 [Default]						405742	0	0
			Admin Level 2.10 [Default]						187191	0	0
			Admin Level 2.11 [Default]						155674	0	0
			Admin Level 2.12 [Default]						234223	0	0
			Admin Level 2.13 [Default]						397009	0	0
			Admin Level 2.14 [Default]						1.27515e+06	0	0
			Admin Level 2.15 [Default]						287751	0	0
			Admin Level 2.16 [Default]						321606	0	0
			Admin Level 2.17 [Default]						214482	0	0
			Admin Level 2.18 [Default]						369298	0	0
			Admin Level 2.19 [Default]						570474	0	0
			Admin Level 2.20 [Default]						327470	0	0
			Admin Level 2.21 [Default]						208855	0	0
			Admin Level 2.22 [Default]						405876	0	0
			Admin Level 2.23 [Default]						592426	0	0
			Admin Level 2.24 [Default]						269054	0	0
			Admin Level 2.25 [Default]						167615	0	0
			Admin Level 2.26 [Default]						64665.5	0	0
			Admin Level 2.27 [Default]						65642.1	0	0
			Admin Level 2.28 [Default]						140511	0	0
			Admin Level 2.29 [Default]						336866	0	0
			Admin Level 2.30 [Default]						0	0	0
			Total TCV 1 TCV 1 - Children 1 year - 14 years - Entire Target Group Category Vaccinations Administered (Projected)						8.45678e+06	0	0
			TCV 1 - Children 1 year - 14 years - Not in Use
			Area
			Admin Level 2.01 [Default]						0	0	0
			Admin Level 2.02 [Default]						0	0	0
			Admin Level 2.03 [Default]						0	0	0
			Admin Level 2.04 [Default]						0	0	0
			Admin Level 2.05 [Default]						0	0	0
			Admin Level 2.06 [Default]						0	0	0
			Admin Level 2.07 [Default]						0	0	0
			Admin Level 2.08 [Default]						0	0	0
			Admin Level 2.09 [Default]						0	0	0
			Admin Level 2.10 [Default]						0	0	0
			Admin Level 2.11 [Default]						0	0	0
			Admin Level 2.12 [Default]						0	0	0
			Admin Level 2.13 [Default]						0	0	0
			Admin Level 2.14 [Default]						0	0	0
			Admin Level 2.15 [Default]						0	0	0
			Admin Level 2.16 [Default]						0	0	0
			Admin Level 2.17 [Default]						0	0	0
			Admin Level 2.18 [Default]						0	0	0
			Admin Level 2.19 [Default]						0	0	0
			Admin Level 2.20 [Default]						0	0	0
			Admin Level 2.21 [Default]						0	0	0
			Admin Level 2.22 [Default]						0	0	0
			Admin Level 2.23 [Default]						0	0	0
			Admin Level 2.24 [Default]						0	0	0
			Admin Level 2.25 [Default]						0	0	0
			Admin Level 2.26 [Default]						0	0	0
			Admin Level 2.27 [Default]						0	0	0
			Admin Level 2.28 [Default]						0	0	0
			Admin Level 2.29 [Default]						0	0	0
			Admin Level 2.30 [Default]						0	0	0
			Total TCV 1 TCV 1 - Children 1 year - 14 years - Not in Use Vaccinations Administered (Projected)						0	0	0
ð	Dose 2 Coverage - Outputs
	Coverage Projections
		TCV 2
			Children 9 months - Entire Target Group Category		Calculated based on Projected Drop0ut Rates between TCV1 and TCV2
			Area
			Admin Level 2.01 [Default]						0	0	0
			Admin Level 2.02 [Default]						0	0	0
			Admin Level 2.03 [Default]						0	0	0
			Admin Level 2.04 [Default]						0	0	0
			Admin Level 2.05 [Default]						0	0	0
			Admin Level 2.06 [Default]						0	0	0
			Admin Level 2.07 [Default]						0	0	0
			Admin Level 2.08 [Default]						0	0	0
			Admin Level 2.09 [Default]						0	0	0
			Admin Level 2.10 [Default]						0	0	0
			Admin Level 2.11 [Default]						0	12249.6	13162.8
			Admin Level 2.12 [Default]						0	18430.4	19804.7
			Admin Level 2.13 [Default]						0	31239.2	33568.9
			Admin Level 2.14 [Default]						0	100338	107820
			Admin Level 2.15 [Default]						0	22642.4	24330.6
			Admin Level 2.16 [Default]						0	25306.4	27193.3
			Admin Level 2.17 [Default]						0	16876.8	18135.6
			Admin Level 2.18 [Default]						0	29059.2	31226.2
			Admin Level 2.19 [Default]						0	44888.8	48236.2
			Admin Level 2.20 [Default]						0	25768	27688.9
			Admin Level 2.21 [Default]						0	16434.4	17659.3
			Admin Level 2.22 [Default]						0	31937.6	34319
			Admin Level 2.23 [Default]						0	46616	50092.6
			Admin Level 2.24 [Default]						0	21171.2	22749.7
			Admin Level 2.25 [Default]						0	13188.8	14172.5
			Admin Level 2.26 [Default]						0	5088	5467.56
			Admin Level 2.27 [Default]						0	5164.8	5550.72
			Admin Level 2.28 [Default]						0	11056	11881
			Admin Level 2.29 [Default]						0	26507.2	28483.6
			Admin Level 2.30 [Default]						0	0	0
			Total TCV 2 Children 9 months - Entire Target Group Category Vaccinations Administered (Projected)						0	503962	541543
			Children 9 months - Not in Use
			Area
			Admin Level 2.01 [Default]						0	0	0
			Admin Level 2.02 [Default]						0	0	0
			Admin Level 2.03 [Default]						0	0	0
			Admin Level 2.04 [Default]						0	0	0
			Admin Level 2.05 [Default]						0	0	0
			Admin Level 2.06 [Default]						0	0	0
			Admin Level 2.07 [Default]						0	0	0
			Admin Level 2.08 [Default]						0	0	0
			Admin Level 2.09 [Default]						0	0	0
			Admin Level 2.10 [Default]						0	0	0
			Admin Level 2.11 [Default]						0	0	0
			Admin Level 2.12 [Default]						0	0	0
			Admin Level 2.13 [Default]						0	0	0
			Admin Level 2.14 [Default]						0	0	0
			Admin Level 2.15 [Default]						0	0	0
			Admin Level 2.16 [Default]						0	0	0
			Admin Level 2.17 [Default]						0	0	0
			Admin Level 2.18 [Default]						0	0	0
			Admin Level 2.19 [Default]						0	0	0
			Admin Level 2.20 [Default]						0	0	0
			Admin Level 2.21 [Default]						0	0	0
			Admin Level 2.22 [Default]						0	0	0
			Admin Level 2.23 [Default]						0	0	0
			Admin Level 2.24 [Default]						0	0	0
			Admin Level 2.25 [Default]						0	0	0
			Admin Level 2.26 [Default]						0	0	0
			Admin Level 2.27 [Default]						0	0	0
			Admin Level 2.28 [Default]						0	0	0
			Admin Level 2.29 [Default]						0	0	0
			Admin Level 2.30 [Default]						0	0	0
			Total TCV 2 Children 9 months - Not in Use Vaccinations Administered (Projected)						0	0	0
			Children 1 year - 14 years - Entire Target Group Category
			Area
			Admin Level 2.01 [Default]						0	0	0
			Admin Level 2.02 [Default]						0	0	0
			Admin Level 2.03 [Default]						0	0	0
			Admin Level 2.04 [Default]						0	0	0
			Admin Level 2.05 [Default]						0	0	0
			Admin Level 2.06 [Default]						0	0	0
			Admin Level 2.07 [Default]						0	0	0
			Admin Level 2.08 [Default]						0	0	0
			Admin Level 2.09 [Default]						0	0	0
			Admin Level 2.10 [Default]						0	0	0
			Admin Level 2.11 [Default]						155674	0	0
			Admin Level 2.12 [Default]						234223	0	0
			Admin Level 2.13 [Default]						397009	0	0
			Admin Level 2.14 [Default]						1.27515e+06	0	0
			Admin Level 2.15 [Default]						287751	0	0
			Admin Level 2.16 [Default]						321606	0	0
			Admin Level 2.17 [Default]						214482	0	0
			Admin Level 2.18 [Default]						369298	0	0
			Admin Level 2.19 [Default]						570474	0	0
			Admin Level 2.20 [Default]						327470	0	0
			Admin Level 2.21 [Default]						208855	0	0
			Admin Level 2.22 [Default]						405876	0	0
			Admin Level 2.23 [Default]						592426	0	0
			Admin Level 2.24 [Default]						269054	0	0
			Admin Level 2.25 [Default]						167615	0	0
			Admin Level 2.26 [Default]						64665.5	0	0
			Admin Level 2.27 [Default]						65642.1	0	0
			Admin Level 2.28 [Default]						140511	0	0
			Admin Level 2.29 [Default]						336866	0	0
			Admin Level 2.30 [Default]						0	0	0
			Total TCV 2 Children 1 year - 14 years - Entire Target Group Category Vaccinations Administered (Projected)						6.40465e+06	0	0
			Children 1 year - 14 years - Not in Use
			Area
			Admin Level 2.01 [Default]						0	0	0
			Admin Level 2.02 [Default]						0	0	0
			Admin Level 2.03 [Default]						0	0	0
			Admin Level 2.04 [Default]						0	0	0
			Admin Level 2.05 [Default]						0	0	0
			Admin Level 2.06 [Default]						0	0	0
			Admin Level 2.07 [Default]						0	0	0
			Admin Level 2.08 [Default]						0	0	0
			Admin Level 2.09 [Default]						0	0	0
			Admin Level 2.10 [Default]						0	0	0
			Admin Level 2.11 [Default]						0	0	0
			Admin Level 2.12 [Default]						0	0	0
			Admin Level 2.13 [Default]						0	0	0
			Admin Level 2.14 [Default]						0	0	0
			Admin Level 2.15 [Default]						0	0	0
			Admin Level 2.16 [Default]						0	0	0
			Admin Level 2.17 [Default]						0	0	0
			Admin Level 2.18 [Default]						0	0	0
			Admin Level 2.19 [Default]						0	0	0
			Admin Level 2.20 [Default]						0	0	0
			Admin Level 2.21 [Default]						0	0	0
			Admin Level 2.22 [Default]						0	0	0
			Admin Level 2.23 [Default]						0	0	0
			Admin Level 2.24 [Default]						0	0	0
			Admin Level 2.25 [Default]						0	0	0
			Admin Level 2.26 [Default]						0	0	0
			Admin Level 2.27 [Default]						0	0	0
			Admin Level 2.28 [Default]						0	0	0
			Admin Level 2.29 [Default]						0	0	0
			Admin Level 2.30 [Default]						0	0	0
			Total TCV 2 Children 1 year - 14 years - Not in Use Vaccinations Administered (Projected)						0	0	0
ð	Vaccinations Administered (Retrospective) - Summary
		Vaccinations Administered per Coverage (Retrospective) - Summary
			Area
			Admin Level 2.01 [Default]						151488	155073	132115
			Admin Level 2.02 [Default]						139738	148479	122647
			Admin Level 2.03 [Default]						148573	166013	144157
			Admin Level 2.04 [Default]						160618	130587	131055
			Admin Level 2.05 [Default]						158855	156581	154499
			Admin Level 2.06 [Default]						149509	151477	154030
			Admin Level 2.07 [Default]						184002	151801	172560
			Admin Level 2.08 [Default]						147293	149652	172957
			Admin Level 2.09 [Default]						150364	149855	172904
			Admin Level 2.10 [Default]						154511	145952	174169
			Admin Level 2.11 [Default]						175756	175756	175756
			Admin Level 2.12 [Default]						175756	175756	175756
			Admin Level 2.13 [Default]						175756	175756	175756
			Admin Level 2.14 [Default]						175756	175756	175756
			Admin Level 2.15 [Default]						175756	175756	175756
			Admin Level 2.16 [Default]						175756	175756	175756
			Admin Level 2.17 [Default]						175756	175756	175756
			Admin Level 2.18 [Default]						175756	175756	175756
			Admin Level 2.19 [Default]						175756	175756	175756
			Admin Level 2.20 [Default]						175756	175756	175756
			Admin Level 2.21 [Default]						175756	175756	175756
			Admin Level 2.22 [Default]						175756	175756	175756
			Admin Level 2.23 [Default]						175756	175756	175756
			Admin Level 2.24 [Default]						175756	175756	175756
			Admin Level 2.25 [Default]						175756	175756	175756
			Admin Level 2.26 [Default]						175756	175756	175756
			Admin Level 2.27 [Default]						175756	175756	175756
			Admin Level 2.28 [Default]						175756	175756	175756
			Admin Level 2.29 [Default]						175756	175756	175756
			Admin Level 2.30 [Default]						175756	175756	175756
			Total Vaccinations Administered per Coverage (Retrospective) - Summary						5060071	5020590	5046213
ð	Dose 1 Coverage - Outputs - Retrospective
	Retrospective Coverage
		TCV 1
			Children 9 months - Entire Target Group Category
			Area
			Admin Level 2.01 [Default]						61145	65555	54020
			Admin Level 2.02 [Default]						41642	57586	43535
			Admin Level 2.03 [Default]						48523	48200	52168
			Admin Level 2.04 [Default]						57366	40057	52833
			Admin Level 2.05 [Default]						63172	44119	66666
			Admin Level 2.06 [Default]						42279	66666	50103
			Admin Level 2.07 [Default]						65744	44988	66666
			Admin Level 2.08 [Default]						58256	38430	57025
			Admin Level 2.09 [Default]						61327	38633	56972
			Admin Level 2.10 [Default]						66666	66666	58833
			Admin Level 2.11 [Default]						77777	77777	77777
			Admin Level 2.12 [Default]						77777	77777	77777
			Admin Level 2.13 [Default]						77777	77777	77777
			Admin Level 2.14 [Default]						77777	77777	77777
			Admin Level 2.15 [Default]						77777	77777	77777
			Admin Level 2.16 [Default]						77777	77777	77777
			Admin Level 2.17 [Default]						77777	77777	77777
			Admin Level 2.18 [Default]						77777	77777	77777
			Admin Level 2.19 [Default]						77777	77777	77777
			Admin Level 2.20 [Default]						77777	77777	77777
			Admin Level 2.21 [Default]						77777	77777	77777
			Admin Level 2.22 [Default]						77777	77777	77777
			Admin Level 2.23 [Default]						77777	77777	77777
			Admin Level 2.24 [Default]						77777	77777	77777
			Admin Level 2.25 [Default]						77777	77777	77777
			Admin Level 2.26 [Default]						77777	77777	77777
			Admin Level 2.27 [Default]						77777	77777	77777
			Admin Level 2.28 [Default]						77777	77777	77777
			Admin Level 2.29 [Default]						77777	77777	77777
			Admin Level 2.30 [Default]						77777	77777	77777
			Total TCV1 Vaccine Doses Administered (Retrospective Data) - Children 9 months - Entire Target Group Category (Retrospective Data)						2121660	2066440	2114361
		TCV 1
			Children 9 months - Not in Use
			Area
			Admin Level 2.01 [Default]						45000	45000	45000
			Admin Level 2.02 [Default]						45000	45000	45000
			Admin Level 2.03 [Default]						45000	45000	45000
			Admin Level 2.04 [Default]						45000	45000	45000
			Admin Level 2.05 [Default]						45000	45000	45000
			Admin Level 2.06 [Default]						45000	45000	45000
			Admin Level 2.07 [Default]						45000	45000	45000
			Admin Level 2.08 [Default]						45000	45000	45000
			Admin Level 2.09 [Default]						45000	45000	45000
			Admin Level 2.10 [Default]						45000	45000	45000
			Admin Level 2.11 [Default]						0	0	0
			Admin Level 2.12 [Default]						0	0	0
			Admin Level 2.13 [Default]						0	0	0
			Admin Level 2.14 [Default]						0	0	0
			Admin Level 2.15 [Default]						0	0	0
			Admin Level 2.16 [Default]						0	0	0
			Admin Level 2.17 [Default]						0	0	0
			Admin Level 2.18 [Default]						0	0	0
			Admin Level 2.19 [Default]						0	0	0
			Admin Level 2.20 [Default]						0	0	0
			Admin Level 2.21 [Default]						0	0	0
			Admin Level 2.22 [Default]						0	0	0
			Admin Level 2.23 [Default]						0	0	0
			Admin Level 2.24 [Default]						0	0	0
			Admin Level 2.25 [Default]						0	0	0
			Admin Level 2.26 [Default]						0	0	0
			Admin Level 2.27 [Default]						0	0	0
			Admin Level 2.28 [Default]						0	0	0
			Admin Level 2.29 [Default]						0	0	0
			Admin Level 2.30 [Default]						0	0	0
			Total TCV1 Vaccine Doses Administered (Retrospective Data) - Children 9 months - Not in Use (Retrospective Data)						450000	450000	450000
		TCV 1
			Children 1 year - 14 years - Entire Target Group Category
			Area
			Admin Level 2.01 [Default]						11111	11111	11111
			Admin Level 2.02 [Default]						11111	11111	11111
			Admin Level 2.03 [Default]						11111	11111	11111
			Admin Level 2.04 [Default]						11111	11111	11111
			Admin Level 2.05 [Default]						11111	11111	11111
			Admin Level 2.06 [Default]						11111	11111	11111
			Admin Level 2.07 [Default]						11111	11111	11111
			Admin Level 2.08 [Default]						11111	11111	11111
			Admin Level 2.09 [Default]						11111	11111	11111
			Admin Level 2.10 [Default]						11111	11111	11111
			Admin Level 2.11 [Default]						33333	33333	33333
			Admin Level 2.12 [Default]						33333	33333	33333
			Admin Level 2.13 [Default]						33333	33333	33333
			Admin Level 2.14 [Default]						33333	33333	33333
			Admin Level 2.15 [Default]						33333	33333	33333
			Admin Level 2.16 [Default]						33333	33333	33333
			Admin Level 2.17 [Default]						33333	33333	33333
			Admin Level 2.18 [Default]						33333	33333	33333
			Admin Level 2.19 [Default]						33333	33333	33333
			Admin Level 2.20 [Default]						33333	33333	33333
			Admin Level 2.21 [Default]						33333	33333	33333
			Admin Level 2.22 [Default]						33333	33333	33333
			Admin Level 2.23 [Default]						33333	33333	33333
			Admin Level 2.24 [Default]						33333	33333	33333
			Admin Level 2.25 [Default]						33333	33333	33333
			Admin Level 2.26 [Default]						33333	33333	33333
			Admin Level 2.27 [Default]						33333	33333	33333
			Admin Level 2.28 [Default]						33333	33333	33333
			Admin Level 2.29 [Default]						33333	33333	33333
			Admin Level 2.30 [Default]						33333	33333	33333
			Total TCV1 Vaccine Doses Administered (Retrospective Data) - Children 1 year - 14 years - Entire Target Group Category (Retrospective Data)						777770	777770	777770
		TCV 1
			Children 1 year - 14 years - Not in Use
			Area
			Admin Level 2.01 [Default]						9999	9999	9999
			Admin Level 2.02 [Default]						9999	9999	9999
			Admin Level 2.03 [Default]						9999	9999	9999
			Admin Level 2.04 [Default]						9999	9999	9999
			Admin Level 2.05 [Default]						9999	9999	9999
			Admin Level 2.06 [Default]						9999	9999	9999
			Admin Level 2.07 [Default]						9999	9999	9999
			Admin Level 2.08 [Default]						9999	9999	9999
			Admin Level 2.09 [Default]						9999	9999	9999
			Admin Level 2.10 [Default]						9999	9999	9999
			Admin Level 2.11 [Default]						0	0	0
			Admin Level 2.12 [Default]						0	0	0
			Admin Level 2.13 [Default]						0	0	0
			Admin Level 2.14 [Default]						0	0	0
			Admin Level 2.15 [Default]						0	0	0
			Admin Level 2.16 [Default]						0	0	0
			Admin Level 2.17 [Default]						0	0	0
			Admin Level 2.18 [Default]						0	0	0
			Admin Level 2.19 [Default]						0	0	0
			Admin Level 2.20 [Default]						0	0	0
			Admin Level 2.21 [Default]						0	0	0
			Admin Level 2.22 [Default]						0	0	0
			Admin Level 2.23 [Default]						0	0	0
			Admin Level 2.24 [Default]						0	0	0
			Admin Level 2.25 [Default]						0	0	0
			Admin Level 2.26 [Default]						0	0	0
			Admin Level 2.27 [Default]						0	0	0
			Admin Level 2.28 [Default]						0	0	0
			Admin Level 2.29 [Default]						0	0	0
			Admin Level 2.30 [Default]						0	0	0
			Total TCV1 Vaccine Doses Administered (Retrospective Data) - Children 1 year - 14 years - Not in Use (Retrospective Data)						99990	99990	99990
ð	Dose 2 Coverage - Outputs - Retrospective
	Retrospective Coverage
		TCV 2
			Children 9 months - Entire Target Group Category
			Area
			Admin Level 2.01 [Default]						12343	11518	95
			Admin Level 2.02 [Default]						20096	12893	1112
			Admin Level 2.03 [Default]						22050	39813	13989
			Admin Level 2.04 [Default]						25252	12530	222
			Admin Level 2.05 [Default]						17683	34462	9833
			Admin Level 2.06 [Default]						29230	6811	25927
			Admin Level 2.07 [Default]						40258	28813	27894
			Admin Level 2.08 [Default]						11037	33222	37932
			Admin Level 2.09 [Default]						11037	33222	37932
			Admin Level 2.10 [Default]						9845	1286	37336
			Admin Level 2.11 [Default]						43434	43434	43434
			Admin Level 2.12 [Default]						43434	43434	43434
			Admin Level 2.13 [Default]						43434	43434	43434
			Admin Level 2.14 [Default]						43434	43434	43434
			Admin Level 2.15 [Default]						43434	43434	43434
			Admin Level 2.16 [Default]						43434	43434	43434
			Admin Level 2.17 [Default]						43434	43434	43434
			Admin Level 2.18 [Default]						43434	43434	43434
			Admin Level 2.19 [Default]						43434	43434	43434
			Admin Level 2.20 [Default]						43434	43434	43434
			Admin Level 2.21 [Default]						43434	43434	43434
			Admin Level 2.22 [Default]						43434	43434	43434
			Admin Level 2.23 [Default]						43434	43434	43434
			Admin Level 2.24 [Default]						43434	43434	43434
			Admin Level 2.25 [Default]						43434	43434	43434
			Admin Level 2.26 [Default]						43434	43434	43434
			Admin Level 2.27 [Default]						43434	43434	43434
			Admin Level 2.28 [Default]						43434	43434	43434
			Admin Level 2.29 [Default]						43434	43434	43434
			Admin Level 2.30 [Default]						43434	43434	43434
			Total TCV 2 Children 9 months - Entire Target Group Category Vaccinations Administered (Retrospective)						1067511	1083250	1060952
		TCV 2
			Children 9 months - Not in Use
			Area
			Admin Level 2.01 [Default]						2345	2345	2345
			Admin Level 2.02 [Default]						2345	2345	2345
			Admin Level 2.03 [Default]						2345	2345	2345
			Admin Level 2.04 [Default]						2345	2345	2345
			Admin Level 2.05 [Default]						2345	2345	2345
			Admin Level 2.06 [Default]						2345	2345	2345
			Admin Level 2.07 [Default]						2345	2345	2345
			Admin Level 2.08 [Default]						2345	2345	2345
			Admin Level 2.09 [Default]						2345	2345	2345
			Admin Level 2.10 [Default]						2345	2345	2345
			Admin Level 2.11 [Default]						0	0	0
			Admin Level 2.12 [Default]						0	0	0
			Admin Level 2.13 [Default]						0	0	0
			Admin Level 2.14 [Default]						0	0	0
			Admin Level 2.15 [Default]						0	0	0
			Admin Level 2.16 [Default]						0	0	0
			Admin Level 2.17 [Default]						0	0	0
			Admin Level 2.18 [Default]						0	0	0
			Admin Level 2.19 [Default]						0	0	0
			Admin Level 2.20 [Default]						0	0	0
			Admin Level 2.21 [Default]						0	0	0
			Admin Level 2.22 [Default]						0	0	0
			Admin Level 2.23 [Default]						0	0	0
			Admin Level 2.24 [Default]						0	0	0
			Admin Level 2.25 [Default]						0	0	0
			Admin Level 2.26 [Default]						0	0	0
			Admin Level 2.27 [Default]						0	0	0
			Admin Level 2.28 [Default]						0	0	0
			Admin Level 2.29 [Default]						0	0	0
			Admin Level 2.30 [Default]						0	0	0
			Total TCV2 Vaccine Doses Administered (Retrospective Data) - Children 9 months - Not in Use (Retrospective Data)						23450	23450	23450
		TCV 2
			Children 1 year - 14 years - Entire Target Group Category
			Area
			Admin Level 2.01 [Default]						5000	5000	5000
			Admin Level 2.02 [Default]						5000	5000	5000
			Admin Level 2.03 [Default]						5000	5000	5000
			Admin Level 2.04 [Default]						5000	5000	5000
			Admin Level 2.05 [Default]						5000	5000	5000
			Admin Level 2.06 [Default]						5000	5000	5000
			Admin Level 2.07 [Default]						5000	5000	5000
			Admin Level 2.08 [Default]						5000	5000	5000
			Admin Level 2.09 [Default]						5000	5000	5000
			Admin Level 2.10 [Default]						5000	5000	5000
			Admin Level 2.11 [Default]						21212	21212	21212
			Admin Level 2.12 [Default]						21212	21212	21212
			Admin Level 2.13 [Default]						21212	21212	21212
			Admin Level 2.14 [Default]						21212	21212	21212
			Admin Level 2.15 [Default]						21212	21212	21212
			Admin Level 2.16 [Default]						21212	21212	21212
			Admin Level 2.17 [Default]						21212	21212	21212
			Admin Level 2.18 [Default]						21212	21212	21212
			Admin Level 2.19 [Default]						21212	21212	21212
			Admin Level 2.20 [Default]						21212	21212	21212
			Admin Level 2.21 [Default]						21212	21212	21212
			Admin Level 2.22 [Default]						21212	21212	21212
			Admin Level 2.23 [Default]						21212	21212	21212
			Admin Level 2.24 [Default]						21212	21212	21212
			Admin Level 2.25 [Default]						21212	21212	21212
			Admin Level 2.26 [Default]						21212	21212	21212
			Admin Level 2.27 [Default]						21212	21212	21212
			Admin Level 2.28 [Default]						21212	21212	21212
			Admin Level 2.29 [Default]						21212	21212	21212
			Admin Level 2.30 [Default]						21212	21212	21212
			Total TCV 2 Children 1 year - 14 years - Entire Target Group Category Vaccinations Administered (Retrospective)						474240	474240	474240
		TCV 2
			Children 1 year - 14 years - Not in Use
			Area
			Admin Level 2.01 [Default]						4545	4545	4545
			Admin Level 2.02 [Default]						4545	4545	4545
			Admin Level 2.03 [Default]						4545	4545	4545
			Admin Level 2.04 [Default]						4545	4545	4545
			Admin Level 2.05 [Default]						4545	4545	4545
			Admin Level 2.06 [Default]						4545	4545	4545
			Admin Level 2.07 [Default]						4545	4545	4545
			Admin Level 2.08 [Default]						4545	4545	4545
			Admin Level 2.09 [Default]						4545	4545	4545
			Admin Level 2.10 [Default]						4545	4545	4545
			Admin Level 2.11 [Default]						0	0	0
			Admin Level 2.12 [Default]						0	0	0
			Admin Level 2.13 [Default]						0	0	0
			Admin Level 2.14 [Default]						0	0	0
			Admin Level 2.15 [Default]						0	0	0
			Admin Level 2.16 [Default]						0	0	0
			Admin Level 2.17 [Default]						0	0	0
			Admin Level 2.18 [Default]						0	0	0
			Admin Level 2.19 [Default]						0	0	0
			Admin Level 2.20 [Default]						0	0	0
			Admin Level 2.21 [Default]						0	0	0
			Admin Level 2.22 [Default]						0	0	0
			Admin Level 2.23 [Default]						0	0	0
			Admin Level 2.24 [Default]						0	0	0
			Admin Level 2.25 [Default]						0	0	0
			Admin Level 2.26 [Default]						0	0	0
			Admin Level 2.27 [Default]						0	0	0
			Admin Level 2.28 [Default]						0	0	0
			Admin Level 2.29 [Default]						0	0	0
			Admin Level 2.30 [Default]						0	0	0
			Total TCV2 Vaccine Doses Administered (Retrospective Data) - Children 1 year - 14 years - Not in Use (Retrospective Data)						45450	45450	45450

[truncated: 69 more sheets: VACCS&SUPPL_PROCUREMENT_OUTPUTS, ACTIVITY_COSTS_OUTPUTS_Summary, Developer_Only_To, Plan&Prep_Outputs, Micro_Outputs, Training_Outputs, Sensitisation_Outputs, Soc_Mob_Comm_Outputs, Svc_Delivery_Outputs, Supervision_Outputs, AEFI_Outputs, Other_Activities_Outputs, MODEL_SETUP, TIME_SERIES, LABELS, ECONOMICS, VACC_&_INJ_SUPPL_PRICES, RETROSPECTIVE_Ssc, RETRO_TARGET_POPS_Ta, RETRO_COVERAGE_Ta …]
